# Supplementary material for: Discovery of antimicrobials by massively parallelized growth assays (Mex)
Source: Sci Rep. 2022 Mar 8;12:4097. doi: 10.1038/s41598-022-07755-7 (PMC8904554; doi:10.1038/s41598-022-07755-7)
Supplement: Supplementary file 1 — Supplementary Information 1. [file 41598_2022_7755_MOESM1_ESM.csv]

Rank (by OD ID 4.5h)	Parent Name	ID	APD ID	Origin	p-value (1.5 h)	p-value adj (4.5 h)	Sequence	ODID (0 h)	ODID (1.5 h)	ODID (3 h)	ODID (4.5 h)	Length	Charge	Hydrophobicity	Kingdom	Phylum	Class	Species
1	Meucin-25	11598	AP01700	APD	0.0825	0	VKLIQIRIWIQYVTVLQMFSMKTKQ	0.2	0.68	0.7	0.05	25	4	0.41	Animalia	Arthropoda	Arachnida	Mesobuthus eupeus
2	Ascaphin-6	9286	AP01221	APD	0.6172	0	GFKDWIKGAAKKLIKTVASSIANE	0.2	0.71	0.51	0.21	24	3	-0.1	Animalia	NA	NA	NA
3	P-10	8942	AP02393	APD	0.6751	0	VSKIKKYLKYKDRI	0.2	0.71	1.8	0.33	14	5	-0.99	Animalia	NA	NA	NA
4	Enterocin RJ-11	3780	AP01189	NCBI	0	0	AIAKLVAKFGWPIVKKYYKQIMQFIGEGWAINKIIEWIKK	0.2	0.24	0.31	0.35	40	6	0.15	Bacteria	Firmicutes	Bacilli	Enterococcus faecium
5	PepG1 short	11834	AP02361	NCBI	0	0	MITISTMLQFGLFLIALIGLVIKLIELSIKK	0.2	0.13	0.34	0.35	31	2	1.65	Bacteria	Firmicutes	Bacilli	Staphylococcus aureus
6	PepG1 short	11828	AP02361	NCBI	0	0	LVTLSAMLQFGIFLIAFIGLVIDLIKLSQKK	0.2	0.16	0.27	0.38	31	2	1.49	Bacteria	Firmicutes	Bacilli	Staphylococcus capitis
7	YFGAP	8112	AP02012	NCBI	0.0034	1.00E-04	VKVGINGFGRIGRLVTRAAFQSKKVEIVAIND	0.2	0.62	0.37	0.46	32	4	0.25	Animalia	Chordata	Actinopterygii	Sinocyclocheilus rhinocerous
8	PepG1 short	11833	AP02361	NCBI	0	0	MITISTMLQFGLFLIALIGLVIKLIELSNK	0.2	0.2	0.48	0.55	30	1	1.56	NA	NA	NA	NA
9	YFGAP	8135	AP02012	NCBI	0.9991	3.00E-04	VKVGVNGFGRIGRLVTRAAFNSGKVEIVAIND	0.2	1.38	2.24	0.57	32	3	0.35	Animalia	Chordata	Mammalia	Echinops telfairi
10	Pyrrhocoricin	7122	AP00170	NCBI	0.3274	3.00E-04	VDKGGYLPRPTPPRPVYR	0.2	0.69	1.97	0.6	18	3	-1.16	Animalia	Arthropoda	Insecta	Riptortus pedestris
11	Latarcin 4a	5147	AP01014	NCBI	0.8799	5.00E-04	LKDKVKSMGEKLKQYIQTWKAKF	0.2	0.73	2	0.62	23	5	-0.98	Animalia	Arthropoda	Arachnida	Lachesana tarabaevi
12	PepG1 short	11836	AP02361	NCBI	0	0	LVYISIMLQFGMFIIAFIGLVIELIKLRQK	0.2	0.18	0.42	0.63	30	2	1.57	Bacteria	Firmicutes	Bacilli	Staphylococcus epidermidis
13	Vv-AMP1	8053	AP01330	NCBI	0	0	RACESQSHRFKGTCVRQSNCAAVCQTE	0.2	0.3	0.64	0.64	27	1.84	-0.71	Bacteria	Proteobacteria	Epsilonproteobacteria	Helicobacter pylori
14	BF-CATH	9639	AP00896	APD	0.1284	0.0017	KRFKKFFKKLKKSVKKRAKKFFKKPRVIGVSIPF	0.2	0.68	1.97	0.71	34	15.99	-0.75	Animalia	NA	NA	NA
15	delta-lysin I	3458	AP02105	NCBI	0	0	MAADIISTIGDLVKWIIDTVNKFK	0.2	0.34	0.65	0.72	24	0	0.58	Bacteria	Firmicutes	Bacilli	Staphylococcus epidermidis
16	Maximin 3	5468	AP00060	NCBI	0.0012	0	TALKGAAKELASTYQH	0.2	0.42	0.42	0.75	16	1.09	-0.44	Animalia	Chordata	Amphibia	Bombina maxima
17	PepG1 short	11827	AP02361	NCBI	0	0	PMLQFGLFLIALIGLVIKLIELSNKK	0.2	0.28	0.5	0.8	26	2	1.26	Bacteria	Firmicutes	Bacilli	Staphylococcus aureus
18	Oxyopinin 2b	9690	AP00774	APD	0.2111	0	GKFSGFAKILKSIAKFFKGVGKVRKGFKEASDLDKNQ	0.2	0.68	0.91	0.86	37	7	-0.46	Animalia	NA	NA	NA
19	Cycloviolacin H2	10889	AP01056	NCBI	0.9969	0.0161	SYIPCGESCVYIPCTVTALLGCSCSNKVCYKN	0.2	1.26	2.15	0.9	32	0.62	0.48	Plantae	Tracheophyta	Magnoliopsida	Clitoria ternatea
20	HFIAP-1	4545	AP00691	NCBI	0	0	GWFKKAWRKVKHAGRRVLDTAKGVGRHYLNNWLNRYR	0.2	0.48	1.08	0.91	37	10.18	-1.14	Animalia	Chordata	Myxini	Myxine glutinosa
21	PepG1 short	11832	AP02361	NCBI	0	0	MITISTMLQFGLFLIAFIGLVIKLIELSNKK	0.2	0.22	0.49	0.92	31	2	1.35	Bacteria	Firmicutes	Bacilli	Staphylococcus aureus
22	Metalnikowin IIA	8984	AP00363	APD	2.00E-04	0	VDKPDYRPRPWPRPN	0.2	0.5	1.05	0.97	15	2	-2.26	Animalia	NA	NA	NA
23	delta-lysin I	3457	AP02105	NCBI	0	0	MAADIISTIGDLVKWIIDTVNKFKK	0.2	0.47	0.87	1.02	25	1	0.4	Bacteria	Firmicutes	Bacilli	Staphylococcus epidermidis
24	Human beta defensin 3	11309	AP00283	NCBI	0.0197	0	GIINMLQKSYCKIRKGRCALLGCLPKEEQIGSCSVSG	0.2	0.62	0.87	1.04	37	3.75	0.02	Animalia	Chordata	Mammalia	Equus caballus
25	Bovine Beta-defensin 11	1346	AP00046	NCBI	0.8583	0	PVSCARNKGICVPSRCPGNMRQM	0.2	0.75	1.19	1.05	23	3.81	-0.4	Animalia	Chordata	Mammalia	Bubalus bubalis
26	HFIAP-3	4548	AP00692	NCBI	1	0	GWFKKAWRKVKHAGRRVLDTAKGVGRHY	0.2	2.14	0.85	1.09	28	8.18	-1.01	Animalia	Chordata	Myxini	Myxine glutinosa
27	A1P	253	AP02517	NCBI	0.0031	0	PKIKFNRPFLIMIVNKHTLSILFMGKIVNP	0.2	0.55	0.95	1.09	30	5.09	0.47	Animalia	Chordata	Reptilia	Crocodylus porosus
28	Enterocin RJ-11	3779	AP01189	NCBI	0.1584	0	AIAKLVAKFGWPIVKKYYKQIMQFIGEGWAINKIIDWIKK	0.2	0.67	0.93	1.11	40	6	0.15	Bacteria	Firmicutes	Bacilli	Enterococcus faecalis
29	PepG1 short	11830	AP02361	NCBI	0	0	MITISTMLQFGLFLIALIGLVIKFIELSNKK	0.2	0.27	0.71	1.11	31	2	1.35	Bacteria	Firmicutes	Bacilli	Staphylococcus aureus
30	Enterocin L50	3782	AP01190	NCBI	0.0024	0	MGAIAKLVTKFGWPLIKKFYKQIMQFIGQGWTIDQIEKWL	0.2	0.51	0.95	1.12	40	4	0.13	Bacteria	Firmicutes	Bacilli	Enterococcus durans
31	AaeDefC	345	AP01361	NCBI	0	0	ATCDLLSFWNVKNTACVAHCLARRYKGGYCNNKAICVCR	0.2	0.35	0.79	1.17	39	4.71	0.07	Animalia	Arthropoda	Insecta	Drosophila virilis
32	Smd2	7668	AP01366	NCBI	0.3831	0.0088	TCDFLSGWGVDHSACAAHCYARGKTGGRCNSDRVCVCR	0.2	0.7	1.93	1.18	38	1.81	-0.23	Animalia	Arthropoda	Insecta	Cataglyphis velox
33	Salusin-beta	7417	AP02409	NCBI	0.0878	1.00E-04	AIFIFIRWVLALGHHGGAPP	0.2	0.66	1.96	1.21	20	1.18	1	Animalia	Chordata	Mammalia	Propithecus coquereli
34	Hinnavin I	4586	AP00561	NCBI	0.0104	0	WKFFKKIEKVGQNIRDGIIKAGPAVAVVGQAASI	0.2	0.57	0.72	1.21	34	4	0.22	Animalia	Arthropoda	Insecta	Trichoplusia ni
35	human KS-30	4848	AP00626	NCBI	1	0	EAREKIGEEFKRIVQRIKDFLRNLVPRTES	0.2	1.35	1.18	1.22	30	2.01	-0.96	Animalia	Chordata	Mammalia	Pongo abelii
36	Dosotamide F	8707	AP02575	APD	0.1431	0.0043	WLIING	0.2	0.68	1.99	1.27	6	0	1.33	Bacteria	NA	NA	NA
37	EC-hepcidin2	3675	AP01702	NCBI	0.9919	0	MKVFSIAVAVTLVLAFICILESSAVPFTGV	0.2	0.83	1.18	1.27	30	-0.06	1.9	Animalia	Chordata	Actinopterygii	Epinephelus coioides
38	Chicken CATH-1	2176	AP00557	APD	0	0	RVKRFWPLVPVAINTVAAGINLYKAIRRK	0.2	0.49	0.95	1.37	29	7	0.16	Animalia	Chordata	Aves	Gallus gallus
39	Alo-1	9947	AP00746	NCBI	0.0369	0.0055	CIANGNGCQPSGSQGNCCSGYCHKQPGWVAGYCR	0.2	0.66	2.02	1.38	34	1.72	-0.51	Animalia	Arthropoda	Insecta	Anoplophora glabripennis
40	PepG1 short	11835	AP02361	NCBI	0	0	MISLATLLQFGLFLIALLMLVIKIAELAQK	0.2	0.33	0.75	1.41	30	1	1.76	Bacteria	Firmicutes	Bacilli	Staphylococcus pseudintermedius
41	Aurein 2.2	821	AP00015	APD	0.952	0.0016	GLFDIVKKVVGAIGSL	0.2	0.76	2.25	1.42	16	1	1.28	Animalia	Chordata	Amphibia	Litoria aurea
42	PepG1 short	11831	AP02361	NCBI	0.0572	0.0027	MITISTMLQFGLFLIALIGIVIKLIELSNKK	0.2	0.66	1.28	1.45	31	2	1.41	Bacteria	Firmicutes	Bacilli	Staphylococcus aureus
43	Abaecin	419	AP00002	NCBI	0.0055	0	VQRPGPATFPTFPGQGTFNPKVGWP	0.2	0.58	1.3	1.47	25	2	-0.58	Animalia	Arthropoda	Insecta	Habropoda laboriosa
44	NA	8712	NA	NCBI	0	0	DDDDDD	0.2	0.38	1	1.49	6	-6	-3.5	NA	NA	NA	NA
45	Cecropin C	2370	AP00130	NCBI	0.976	0	GWLKKIGKKLERVGQHTRDATIQGLG	0.2	0.79	1.84	1.52	26	4.09	-0.76	Animalia	Arthropoda	Insecta	Drosophila rhopaloa
46	NA-CATH	9640	AP00897	APD	0.4117	0.0133	KRFKKFFKKLKNSVKKRAKKFFKKPKVIGVTFPF	0.2	0.7	2.08	1.52	34	14.99	-0.76	Animalia	NA	NA	NA
47	Metalnikowin III	9011	AP00365	APD	0.7196	2.00E-04	VDKPDYRPRPWPRPNM	0.2	0.72	1.9	1.54	16	2	-2	Animalia	NA	NA	NA
48	Cecropin A	2503	AP00139	NCBI	0.0093	0	RWKLFKKIEKVGRKVRDGLIKAGPAIAVIGQAKFIGK	0.2	0.56	1.2	1.54	37	9	-0.11	Animalia	Arthropoda	Insecta	Bombyx mori
49	Cecropin P1	2430	AP00134	APD	0.4222	0.0077	SWLSKTYKKLENSAKKRISEGVAIAILGGLR	0.2	0.7	2.08	1.55	31	5	-0.26	Animalia	Nematoda	Secernentea	Ascaris suum
50	Gm cecropin D-like pept	4203	AP00755	NCBI	0.0562	0	FKKIERVGQNIRDGIIKAGPAVAVVGQAASIIKPG	0.2	0.63	1.22	1.56	35	4	0.21	Animalia	Arthropoda	Insecta	Papilio polytes
51	Px-cec2	7096	AP02632	NCBI	0.6054	1.00E-04	FKKIEKMGRNIRDGIIKAGPAVEVLGSAKALGK	0.2	0.71	1.69	1.56	33	5	-0.15	Animalia	Arthropoda	Insecta	Spodoptera exigua
52	Enterocin A	3753	AP00841	NCBI	0.1474	0	GKYYGNGVYCGKHKCRVDWGQAWGC	0.2	0.67	1.35	1.58	25	2.9	-0.81	Bacteria	Firmicutes	Bacilli	Lactobacillus ruminis
53	delta-lysin I	3456	AP02105	APD	0.0011	0	MAADIISTIGDLVKLIINTVKKFQK	0.2	0.5	1.02	1.59	25	2	0.58	Bacteria	Firmicutes	Bacilli	Staphylococcus warneri
54	Ir-Def1	5062	AP01754	NCBI	0.0686	0	SYNCPFQKHKCHRHCKSIGHIAGYCGGFRNRTCICV	0.2	0.64	1.28	1.6	36	5.99	-0.46	Animalia	Arthropoda	Arachnida	Ixodes scapularis
55	Hymenochirin-1B	5000	AP01964	NCBI	0.7402	0.0059	IKLSPETKDNLKKVL	0.2	0.72	2.09	1.6	15	2	-0.61	Animalia	Chordata	Amphibia	Hymenochirus boettgeri
56	SgII peptide A	7561	AP01408	NCBI	1	3.00E-04	KQKGRGRVKPKRHFHLIVIHHKGGQVHHG	0.2	1.97	2.39	1.6	29	8.54	-1.19	Animalia	Chordata	Mammalia	Macaca nemestrina
57	Mouse beta-defensin-14	11638	AP01246	NCBI	0.1553	5.00E-04	ALQKYYCRVRGGRCAVLSCLPKEEQIGKCST	0.2	0.67	1.76	1.62	31	3.75	-0.29	Animalia	Chordata	Mammalia	Aotus nancymaae
58	Mutacin 1140	5837	AP01002	NCBI	0.0123	0.0023	SVSFCTPGCGETGSFNSFCC	0.2	0.62	1	1.63	20	-1.25	0.41	Bacteria	Firmicutes	Bacilli	Bacillus clausii
59	Acanthaporin	483	AP02229	NCBI	0.1368	0	DLVCILKILSALHGCAECFCKSHCHGACKDLHLC	0.2	0.66	1.06	1.64	34	-0.07	0.71	Protozoa	Amoebozoa	Lobosa	Acanthamoeba castellanii
60	Juruin	9734	AP02161	APD	0.3989	0.0208	FTCAISCDIKVNGKPCKGSGEKKCSGGWSCKFNVCVKV	0.2	0.7	2.09	1.64	38	4.63	-0.04	Animalia	NA	NA	NA
61	Brevinin-2GHc UCLL1;	1703	AP00585	NCBI	0.6265	0.0071	SIWDIIKDTGKGFLVSILDKVRCKVAGGCPP	0.2	0.71	2.04	1.65	31	1.87	0.3	Animalia	Chordata	Amphibia	Odorrana andersonii
62	Cryptdin-5	10765	AP00313	NCBI	0	0	LSKKLTCYCRIRGCKGRERVLGTCRSLFLTFIFCCS	0.2	0.43	1.15	1.65	36	6.63	0.3	Animalia	Chordata	Mammalia	Mus caroli
63	Ostrich AvBD1	6333	AP01321	NCBI	0.0011	0	APTNKEQCEKEQGYCGFLKCSGPFLVVGKCSRFFFCCK	0.2	0.57	1.09	1.67	38	2.63	-0.17	Animalia	Chordata	Aves	Corvus brachyrhynchos
64	FeCath	11230	AP01768	NCBI	0.6973	0.0016	RLKELITTGGQKIGEKIRRIGQRIKDFFKNLQPREE	0.2	0.72	2.07	1.67	36	5	-1.07	Animalia	Chordata	Mammalia	Canis lupus
65	Apo5 APOC1	9989	AP02515	NCBI	0.8884	0.0127	ITTKTRNWFSEAFSKMKEKLQSAFS	0.2	0.74	2.28	1.7	25	3	-0.72	Animalia	Chordata	Mammalia	Ochotona princeps
66	Metalnikowin I	8983	AP00362	APD	0.9488	0	VDKPDYRPRPRPPNM	0.2	0.78	1.3	1.7	15	2	-2.07	Animalia	NA	NA	NA
67	NA	4939	NA	NCBI	0.9995	3.00E-04	RKAKEKIGGELKKIGQKIKDFLGNLVPRTES	0.2	1.18	1.23	1.7	31	5	-0.91	NA	NA	NA	NA
68	Apidaecin IB	614	AP00007	APD	0.4585	0	GNNRPVYIPQPRPPHPRL	0.2	0.7	1.5	1.71	18	3.09	-1.44	Animalia	Arthropoda	Insecta	Apis florea
69	Chicken CATH-1	2178	AP00557	NCBI	0.0027	0	RVKRFWPLVPVAINTVAAGINLYKAIKRK	0.2	0.51	1.12	1.71	29	7	0.18	Animalia	Chordata	Aves	Meleagris gallopavo
70	Maximin 45	11581	AP01736	NCBI	1	0	GIGGKILGGLKTALKGAAKELAATYLQ	0.2	1.41	1.46	1.73	27	3	0.34	Animalia	Chordata	Amphibia	Bombina maxima
71	Metalnikowin IIB	9010	AP00364	APD	0.2994	0	VDKPDYRPRPWPRNMI	0.2	0.68	1.25	1.74	16	2	-1.62	Animalia	NA	NA	NA
72	Enterocin RJ-11	3781	AP01189	NCBI	0	0	AIAKLVAKFGWPFIKKFYKQIMQFIGQGWTIDQIEKWLKR	0.2	0.44	1.18	1.76	40	6	-0.08	Bacteria	Firmicutes	Bacilli	Enterococcus faecalis
73	Cryptdin-5	10762	AP00313	NCBI	0.0154	0	LSKKLICYCRIRGCKRRECVFGTCRNLFLTFVFCCS	0.2	0.6	1.29	1.77	36	6.56	0.42	Animalia	Chordata	Mammalia	Mus musculus
74	Brevinin-2SKb	9617	AP01927	APD	0.6828	0	GLFNVFKKVGKNVLKNVAGSLMDNLKCKVSGEC	0.2	0.72	1.44	1.78	33	3.87	0.09	Animalia	Chordata	Amphibia	Rana kukunoris
75	Opistoporin 2	6297	AP00375	NCBI	0.391	0	IWSWIKKTAKKVWNSDVAKKLKGKALNVAKDFVAEKIGATPA	0.2	0.69	1.58	1.79	42	7	-0.27	Animalia	Arthropoda	Arachnida	Urodacus yaschenkoi
76	Cecropin A	2491	AP00139	APD	0.0233	0	RWKIFKKIEKVGRNVRDGIIKAGPAVAVVGQAATVVK	0.2	0.6	1.57	1.82	37	7	0.09	Animalia	Arthropoda	Insecta	Papilio xuthus
77	Ostrich AvBD1	6335	AP01321	NCBI	1.00E-04	0	GPTNKEQCENEKGFCGFLNCPFPFLINGKCSRFFFCCK	0.2	0.59	1.14	1.82	38	1.63	-0.24	Animalia	Chordata	Aves	Garrulax canorus
78	A1P	271	AP02517	NCBI	0.2788	0	PPIVKFNHPFLLLIVDQYTQSILFMGKIVDP	0.2	0.68	1.32	1.83	31	0.09	0.58	Animalia	Chordata	Aves	Ficedula albicollis
79	B. pascuorum abaecin	851	AP02330	NCBI	0.6346	0.0059	NVPQPGRRPFPTFPGQGPFNPKI	0.2	0.71	2.13	1.85	23	3	-1	Animalia	Arthropoda	Insecta	Apis mellifera
80	Cecropin A	2509	AP00139	NCBI	1.00E-04	0	RWKVFKKIEKMGRNIRDGIVKAGPAIEVLGSAKALGK	0.2	0.57	1.39	1.86	37	7	-0.27	Animalia	Arthropoda	Insecta	Spodoptera litura
81	Pyrrhocoricin	9146	AP00170	APD	0.9898	0	VDKGSYLPRPTPPRPIYNRN	0.2	0.81	2.02	1.87	20	3	-1.4	Animalia	Arthropoda	Insecta	Pyrrhocoris apterus
82	Catestatin	2103	AP00857	NCBI	0.5211	0	SMKLSFQSRAYGFRGPRHQL	0.2	0.71	1.5	1.87	20	4.09	-0.84	Animalia	Chordata	Mammalia	NA
83	BnPRP1	8173	AP02601	NCBI	0	0	PPIQNPSDQPMAPPTQNPYDQPMAPPTQNPYGQPMAPP	0.2	0.4	1.37	1.87	38	-2	-1.33	Plantae	Tracheophyta	Magnoliopsida	Raphanus sativus
84	Cecropin	10141	AP00129	NCBI	0.1612	0.002	GLLKKIGKKLERVAQHTRDATLQGLEIAQKAANVAATAR	0.2	0.68	1.27	1.88	39	5.09	-0.34	Animalia	Arthropoda	Insecta	Drosophila rhopaloa
85	delta-lysin I	3459	AP02105	NCBI	0.125	0	MTADIISTIGDFVKWILDTVKKFAK	0.2	0.66	1.76	1.88	25	1	0.44	Bacteria	Firmicutes	Bacilli	Staphylococcus epidermidis
86	Lasioglossin LL-II	8977	AP01466	APD	0.0607	0.0013	VNWKKILGKIIKVAK	0.2	0.65	1.58	1.88	15	5	0.21	Animalia	NA	NA	NA
87	Cecropin B	2246	AP00125	NCBI	0.0391	0	RWKGFKKIEKLGRHIRDGVVKAGPAVGVVGQASSIM	0.2	0.62	1.33	1.89	36	6.09	-0.13	Animalia	Arthropoda	Insecta	Plutella xylostella
88	Pardaxin 5	9583	AP00645	APD	0.3322	9.00E-04	GFFAFIPKIISSPLFKTLLSAVGSALSSSGDQE	0.2	0.69	1.36	1.89	33	0	0.62	Animalia	NA	NA	NA
89	CM15	8969	AP01007	APD	0.1857	8.00E-04	KWKLFKKIGAVLKVL	0.2	0.67	1.51	1.89	15	5	0.54	Other	NA	NA	NA
90	Warnericin RK	8098	AP02104	NCBI	0.0167	0.0271	FIVNLIKKAIEFFKGLFGNK	0.2	0.66	1.99	1.89	20	3	0.57	Bacteria	Firmicutes	Bacilli	Staphylococcus capitis
91	A1P	9791	AP02517	NCBI	0.0325	0	PPTVKFNRPFLLLIVDKHTCSILFMGKIVNP	0.2	0.63	1.22	1.89	31	3.03	0.49	Animalia	Chordata	Reptilia	Alligator sinensis
92	Cecropin C	2354	AP00130	NCBI	0.0092	1.00E-04	GWLKKIGKKLERVGQHTRDATIQGLGI	0.2	0.56	1.05	1.89	27	4.09	-0.56	Animalia	Arthropoda	Insecta	Drosophila rhopaloa
93	Ac-AMP1	9908	AP01584	NCBI	0	0	CPGGLCCSQFGWCGSTSDYCG	0.2	0.49	1.28	1.9	21	-1.31	0.15	Plantae	Tracheophyta	Magnoliopsida	Persea americana
94	EAFP1	11152	AP01164	NCBI	0.0884	0.0128	CPNGLCCSQYGYCGSTSAYCSTGCQSQCSG	0.2	0.67	1.35	1.9	30	-0.44	-0.15	Plantae	Tracheophyta	Liliopsida	Phoenix dactylifera
95	Hinnavin II	4613	AP01159	NCBI	0.1936	0	RWKIFKKIEKVGRNVRDGIIKAGPAVAVVGQAATVVKG	0.2	0.67	1.52	1.9	38	7	0.08	Animalia	Arthropoda	Insecta	Papilio xuthus
96	EC-hepcidin1	3666	AP01701	NCBI	0.5444	0	MKAFSIAVAVTLVLAFICIQESSAIPVNGVRISLKLSS	0.2	0.71	1.49	1.91	38	1.94	1.25	Animalia	Chordata	Actinopterygii	Oryzias melastigma
97	Sakacin P/ Sakacin 674	12095	AP00633	NCBI	0.1672	0	KYYGNGVSCNKKGCSVDW	0.2	0.67	1.31	1.91	18	1.87	-0.84	NA	NA	NA	NA
98	NA	4757	NA	NCBI	0.3422	0	YGRKFHEKHHSHRGY	0.2	0.69	1.47	1.92	15	3.36	-2.3	NA	NA	NA	NA
99	Cl-CATH2	9650	AP02626	APD	0	0	LIQRGRFGRFLGRIRRFRPRINFDIRARGSIRLG	0.2	0.53	1.29	1.92	34	10	-0.51	Animalia	NA	NA	NA
100	buCATHL4E	8951	AP02642	APD	0.4449	0	AIPWIWIWWLLRKG	0.2	0.7	1.39	1.94	14	2	0.64	Animalia	NA	NA	NA
101	Ranatuerin-2PRa	9463	AP01258	APD	0.002	0	GLMDVFKGAAKNLLASALDKIRCKVTKC	0.2	0.55	1.26	1.94	28	3.87	0.29	Animalia	Chordata	Amphibia	Rana arvalis
102	Oxyopinin 2a	9689	AP00773	APD	0.7823	0	GKFSVFGKILRSIAKVFKGVGKVRKQFKTASDLDKNQ	0.2	0.74	1.83	1.94	37	8	-0.38	Animalia	NA	NA	NA
103	Brevinin-1-OR3	1529	AP01825	NCBI	0.3644	0	PFVASVAAEMMHHVYCAASKRC	0.2	0.69	1.61	1.96	22	1.06	0.47	Animalia	Chordata	Amphibia	Pelophylax nigromaculatus
104	Chicken AvBD2	2875	AP00298	NCBI	0	0	LCRIGSCHFGRCPIHLVRVGSCFGFRSCCK	0.2	0.49	1.38	1.97	30	4.81	0.48	Animalia	Chordata	Aves	Anas platyrhynchos
105	Epinecidin-1	3809	AP01328	NCBI	0.014	1.00E-04	GFLFHIIKGLIHAGRMI	0.2	0.58	1.37	1.98	17	2.18	1.11	Animalia	Chordata	Actinopterygii	Epinephelus coioides
106	A1P	204	AP02517	NCBI	0.0011	0	PHVIKFNRPFLMMIVDKTTYSILFMGKIVNP	0.2	0.59	1.6	1.98	31	3.09	0.44	Animalia	Chordata	Aves	Anas platyrhynchos
107	Salusin-beta	7412	AP02409	NCBI	0.301	0.0059	AIFIFIRWLLKLRHHGRAPP	0.2	0.69	1.75	1.99	20	4.18	0.29	Animalia	Chordata	Mammalia	Nomascus leucogenys
108	ChaC11	10334	AP01992	NCBI	0.2612	0.001	PCAESCVYIPCTVTALLGCSCRNRVCY	0.2	0.68	1.88	1.99	27	0.63	0.67	Plantae	Tracheophyta	Magnoliopsida	Chassalia chartacea
109	A1P	256	AP02517	NCBI	0.9998	0	PTVNLNRPFLVFIVEDSTKSILFMGKITNPTA	0.2	0.89	2.27	2.01	32	1	0.32	Animalia	Chordata	Actinopterygii	Pygocentrus nattereri
110	Violacin A	12160	AP01135	NCBI	0.3991	0.0078	SVIKCGESCLLGKCYTPGCTCSRPICK	0.2	0.7	1.97	2.01	27	2.63	0.24	Plantae	Tracheophyta	Magnoliopsida	Clitoria ternatea
111	Brevinin-2TC	1874	AP00457	NCBI	0.4556	0	GLWESIKNFGKKFALNMMEKIKCKIGGGC	0.2	0.7	1.62	2.05	29	3.88	-0.13	Animalia	Chordata	Amphibia	Rana kukunoris
112	Salusin-beta	7427	AP02409	NCBI	0.2899	4.00E-04	TYPSCRWLLKLGHHGRAPP	0.2	0.68	1.58	2.06	19	3.12	-0.68	NA	NA	NA	NA
113	Odorranain-HP	6162	AP00600	NCBI	0.904	0.0082	SSVWGRKYYADLAGYAKA	0.2	0.75	1.96	2.1	18	2	-0.43	Animalia	Chordata	Amphibia	Odorrana andersonii
114	YFGAP	8111	AP02012	NCBI	0.5527	0.0111	VKVGINGFGRIGRLVTRAGFHSKKVEIVAIND	0.2	0.71	1.84	2.1	32	4.09	0.19	Animalia	Chordata	Actinopterygii	Haplochromis nyererei
115	Penaeidin-4C	6635	AP00421	NCBI	0.4304	0	NRYIFFLSFPGCDVCYGIPSATARLCCFRYGDCCH	0.2	0.7	1.73	2.11	35	0.72	0.37	Animalia	Arthropoda	Malacostraca	Litopenaeus vannamei
116	THP-3	7868	AP00269	NCBI	0.0267	0	CRRGSCHFGRCPFHLVKVGSCLG	0.2	0.61	1.66	2.11	23	3.93	0.13	Animalia	Chordata	Aves	Phalacrocorax carbo
117	Bovine Beta-defensin 11	1340	AP00046	NCBI	0.0461	3.00E-04	PQSCRWNMGVCIPISCPGNMRQIGTC	0.2	0.63	1.3	2.11	26	1.75	-0.03	Animalia	Chordata	Mammalia	Bos taurus
118	Hepcidin	4421	AP00192	NCBI	0.9745	1.00E-04	ICMFCCGCCRKSKCGMCCKT	0.2	0.81	2.19	2.12	20	3.5	0.63	Animalia	Chordata	Mammalia	Carlito syrichta
119	AamAP1	401	AP02356	APD	0.6247	0	FLFSLIPSAISGLINAFK	0.2	0.72	1.67	2.12	18	1	1.39	Animalia	Arthropoda	Arachnida	Mesobuthus eupeus
120	Fa-AMP1	3959	AP01587	NCBI	0.6495	0.0028	EGGWCGYSPKYCGTGCQSNCD	0.2	0.72	2.13	2.13	21	-1.25	-0.82	Fungi	Ascomycota	Sordariomycetes	Purpureocillium lilacinum
121	Human KS-27	11316	AP00309	NCBI	0.1967	0	KAREKIGKEFKRIVQRIKDFLQHLVPR	0.2	0.67	1.81	2.14	27	6.09	-0.86	Animalia	Chordata	Mammalia	Nomascus leucogenys
122	CecropinXJ	2548	AP02427	NCBI	0.0191	0	RWKVFKKIEKVGRNIRDGILKAGPAIAVLGEAKALG	0.2	0.61	1.48	2.14	36	6	-0.04	Animalia	Arthropoda	Insecta	Helicoverpa armigera
123	K9CATH	11495	AP00678	APD	0.4392	3.00E-04	RLKELITTGGQKIGEKIRRIGQRIKDFFKNLQPREEKS	0.2	0.7	1.51	2.14	38	6	-1.14	Animalia	Chordata	Mammalia	Canis lupus
124	Apl_AvBD-2	668	AP00198	NCBI	0.0058	0.0052	PRREMIFCRGGSCHFGGCPFHLVKVGSCFGFRSCC	0.2	0.52	1.48	2.15	35	3.81	0.22	Animalia	Chordata	Aves	Parus major
125	Vhr1	12339	AP01143	APD	0.1105	0	GIPCAESCVWIPCTVTALLGCSCSNKVCYN	0.2	0.66	1.57	2.15	30	-0.37	0.78	Plantae	Tracheophyta	Magnoliopsida	Viola hederacea
126	Kalata B1	3110	AP00729	NCBI	0.03	0.002	GGAFCGETCVLGTCYTPDCSCKAVVCIKN	0.2	0.62	1.78	2.16	29	-0.37	0.57	Plantae	Tracheophyta	Magnoliopsida	Clitoria ternatea
127	YFGAP	8139	AP02012	NCBI	0.0688	0.0034	VKVGVNGFGRIGRLVTRAAFTSGKVEVVAIND	0.2	0.65	1.79	2.17	32	3	0.43	Animalia	Chordata	Mammalia	Cricetus cricetus
128	AR-23	710	AP00694	APD	0.0045	0	AIGSILGALAKGLPTLISWIKNR	0.2	0.55	1.33	2.17	23	3	0.73	Animalia	Chordata	Amphibia	Rana tagoi
129	THP-3	7895	AP00269	NCBI	0.9702	0.0031	CKGGSCHFGGCPSHLIKVGSCFG	0.2	0.8	2.15	2.18	23	1.93	0.33	Animalia	Chordata	Aves	Gallus gallus
130	Misgurin	5697	AP00492	NCBI	9.00E-04	0	RRRVEELSKFSKKGAASRRRK	0.2	0.56	1.32	2.18	21	8	-1.81	Animalia	Chordata	Actinopterygii	Cyprinus carpio
131	European bumblebee abaecin	9745	AP01215	APD	0.7327	0	FVPYNPPRPYQSKPFPSFPGHGPFNPKIQWPYPLPNPGH	0.2	0.73	1.72	2.18	39	3.18	-1.05	Animalia	Arthropoda	Insecta	Bombus impatiens
132	Misgurin	5693	AP00492	NCBI	0.0073	0	RQRVEELSKFSKKGAATRRRK	0.2	0.59	1.95	2.2	21	7	-1.76	Animalia	Chordata	Actinopterygii	Dichotomyctere nigroviridis
133	A1P	203	AP02517	NCBI	0.0871	0	PHVIKFNRPFLMLIVDKTTYSILFMGKIVNP	0.2	0.65	1.7	2.21	31	3.09	0.5	Animalia	Chordata	Aves	Anser cygnoides
134	BDEF_TACTR	928	AP01238	NCBI	0.9896	0	NSPCANNRGWCRPNCFRKEYHDWYHSDTCGSYKCCRYR	0.2	0.83	1.91	2.21	38	3.81	-1.47	Animalia	Mollusca	Bivalvia	Mytilus galloprovincialis
135	Latarcin 5	5151	AP01016	APD	0.1533	0.0069	GFFGKMKEYFKKFGASFKRRFANLKKRL	0.2	0.67	2.05	2.21	28	9	-0.76	Animalia	Arthropoda	Arachnida	Lachesana tarabaevi
136	A1P	241	AP02517	NCBI	0.1574	0	PRIKFNRPFLIMIVEKHTLSILFMGKILNP	0.2	0.66	1.92	2.21	30	4.09	0.43	Animalia	Chordata	Reptilia	Alligator mississippiensis
137	Styelin A	7762	AP00328	NCBI	0.0941	0.0047	FGKAFRSVSNFYKKHKT	0.2	0.66	2.03	2.23	17	5.09	-0.96	Animalia	Chordata	Ascidiacea	Styela clava
138	NA	4839	NA	NCBI	0.6653	3.00E-04	KKIGQKIKDFLGNLVPRTES	0.2	0.72	1.54	2.24	20	3	-0.72	NA	NA	NA	NA
139	Macaque histatin	4966	AP00175	NCBI	0.9837	1.00E-04	RKFHEKHHSHREFPSYGGYRSNYLY	0.2	0.83	2.14	2.25	25	3.36	-1.81	Animalia	Chordata	Mammalia	Rhinopithecus bieti
140	Drosophila defensin	3622	AP01564	NCBI	1.00E-04	1.00E-04	ATCDLLSKWNWNHTACAAHCIAKKYKGGYCNDKAVCVCR	0.2	0.45	1.19	2.25	39	3.81	-0.23	Animalia	Arthropoda	Insecta	Drosophila biarmipes
141	Cecropin A	2229	AP00139	NCBI	2.00E-04	0	RWKVFKKIEKVGRNVRDGIIKAGPAIGVLGQAKAL	0.2	0.53	1.34	2.27	35	7	-0.09	Animalia	Arthropoda	Insecta	Spodoptera litura
142	human KS-30	11328	AP00626	NCBI	0.1067	0	KAREKIGKEFKRIVQRIKDFLQHLVPRTEA	0.2	0.67	1.74	2.27	30	5.09	-0.86	Animalia	Chordata	Mammalia	Nomascus leucogenys
143	Px-cec1	7068	AP02031	NCBI	0.0362	0.0347	KVFKKIEKVGRNIRDGIVKAGPAIEVLGAAKAL	0.2	0.66	2.06	2.32	33	5	0.14	Animalia	Arthropoda	Insecta	Spodoptera exigua
144	Cliotide T2	10700	AP01775	NCBI	0.0021	0	GSVIKCGESCLLGKCYTPGCTCSRPICKKN	0.2	0.55	1.25	2.33	30	3.63	-0.04	Plantae	Tracheophyta	Magnoliopsida	Clitoria ternatea
145	RANATUERIN 2P	7257	AP00121	NCBI	0.4104	0	AKGVAKDLAGKLLEKLKCKITGC	0.2	0.69	1.4	2.33	23	3.87	0.09	Animalia	Chordata	Amphibia	Pseudacris regilla
146	FeCath	3072	AP01768	NCBI	0.3237	0	RLGNFFRKAKEKIGGGLKKIGQKIKDFLGNLVPRTES	0.2	0.69	1.61	2.33	37	7	-0.65	Animalia	Chordata	Mammalia	Rhinopithecus roxellana
147	pLR	6808	AP01252	NCBI	0.0439	0	LRGCWTKSLPPQPCF	0.2	0.63	1.74	2.33	15	1.87	-0.27	Animalia	Chordata	Amphibia	Odorrana exiliversabilis
148	hGAPDH	4573	AP02017	NCBI	0.0306	1.00E-04	GKVKVRVNGFGRIGRLVTRAAFNSGKVDIVA	0.2	0.62	1.46	2.33	31	6	0.17	Animalia	Chordata	Mammalia	Aotus nancymaae
149	Heterin-1	4541	AP02549	NCBI	0.4268	0	VWDWIKSTAKKLWNSEPVKELKNTALNAAKNLVAEKIGATPS	0.2	0.7	1.4	2.34	42	3	-0.44	Animalia	Arthropoda	Arachnida	Opistophthalmus carinatus
150	B1CTcu1	37	AP02564	NCBI	0.2953	0.0087	IVASLAASFLPKIICKITK	0.2	0.69	1.59	2.34	19	2.94	1.31	Animalia	Chordata	Amphibia	Amolops lifanensis
151	Hinnavin II	4610	AP01159	NCBI	1	0	RWKVFKKIEKVGRNVRDGVIK	0.2	1.02	2.17	2.35	21	6	-0.79	Animalia	Arthropoda	Insecta	Helicoverpa armigera
152	buCATHL4D	9077	AP02641	APD	0.4816	4.00E-04	RIRFPWPWRWPWWPPFRG	0.2	0.7	1.49	2.35	18	4	-1.16	Animalia	NA	NA	NA
153	Opistoporin 2	6296	AP00375	NCBI	0.268	0	VWDWLKKTAKNVWNSDIVKQLKGKAINAAKNYVAEKIGATPS	0.2	0.68	1.55	2.36	42	5	-0.47	Animalia	Arthropoda	Arachnida	Heterometrus spinifer
154	Ascaphin-7	9287	AP01222	APD	1	1.00E-04	GFKDWIKGAAKKLIKTVASSIANQ	0.2	1.44	2.18	2.36	24	4	-0.1	Animalia	NA	NA	NA
155	A1P	249	AP02517	NCBI	0.4388	0.0089	PPTIEFNQPFLLLIFDRDTNSTLFIGKIVNP	0.2	0.7	1.46	2.37	31	-1	0.19	Animalia	Chordata	Aves	Apaloderma vittatum
156	THP-3	7881	AP00269	NCBI	0.682	1.00E-04	CRKGSCHFGRCPIHLIKVGRCFG	0.2	0.72	1.79	2.37	23	4.93	0.04	Animalia	Chordata	Aves	Pygoscelis adeliae
157	Cecropin 2	2294	AP00135	APD	0.5546	0.0144	GWLKKIGKKIERVGQHTRDATIQGLGIAQQAANVAATAR	0.2	0.71	1.99	2.37	39	5.09	-0.39	NA	NA	NA	NA
158	Cecropin P1	2428	AP00134	APD	0.1103	0.0052	SWLSKTYKKLENSAKKRISEGIAIAIQGGPR	0.2	0.66	1.89	2.38	31	5	-0.66	Animalia	Nematoda	Secernentea	Ascaris suum
159	A1P	264	AP02517	NCBI	0.3593	3.00E-04	PPTIEFSHPFLMLIFDRDTNSTLFIGKIVNPTIP	0.2	0.69	1.45	2.38	34	-0.91	0.27	Animalia	Chordata	Aves	Corvus cornix
160	A1P	162	AP02517	NCBI	0.3318	0	PPPIIKFNKPFLMVIVEKNTHSILFVGKIVDPTS	0.2	0.69	1.52	2.39	34	2.09	0.38	Animalia	Chordata	Reptilia	Alligator mississippiensis
161	A1P	223	AP02517	NCBI	0.8576	0	PPIIQFNRPFLIMIIDRSTDALLFLGKIVNP	0.2	0.75	1.68	2.4	31	1	0.64	Animalia	Chordata	Reptilia	Chrysemys picta
162	SibaCec	7573	AP02621	NCBI	0	0	GKLTKAKLKNGAKKALGVASKVAPIVAAGATIAR	0.2	0.46	1.54	2.4	34	8	0.25	Animalia	Arthropoda	Insecta	Simulium bannaense
163	Salusin-beta	7408	AP02409	APD	0.5895	0.0013	AIFIFIRWLLKLGHHGRAPP	0.2	0.71	1.63	2.41	20	3.18	0.49	Animalia	Chordata	Mammalia	Pan troglodytes
164	A1P	216	AP02517	NCBI	0.2393	0.0054	PPTIEFNRPFLMLIFDRDTNSTLFVGKIVNP	0.2	0.68	1.43	2.41	31	0	0.09	Animalia	Chordata	Aves	Balearica regulorum
165	SMAP-29	7652	AP00155	NCBI	0.1732	0.0023	RGLGSLGRKILRGVKTYGPAVIRLIGILG	0.2	0.67	1.86	2.41	29	6	0.49	Animalia	Chordata	Mammalia	Capra hircus
166	PduDef	6580	AP01364	NCBI	0.0059	0	ATCDLLSFLNVNNSACAVHCLAKRYKGGYCNSKAVCVCR	0.2	0.59	1.49	2.41	39	3.71	0.28	Animalia	Arthropoda	Insecta	Drosophila mojavensis
167	PG-L	8805	AP00666	APD	0.2161	0	EGGGPQWAVGHFM	0.2	0.67	1.78	2.42	13	-0.91	-0.28	Animalia	NA	NA	NA
168	CXCL10	3278	AP02080	NCBI	0.0032	3.00E-04	LSRTVRCTCIKISDRPVNPRPLEKLEMIPASQSCPHVEIM	0.2	0.54	1.4	2.43	40	1.91	-0.19	Animalia	Chordata	Mammalia	Sus scrofa
169	Hinnavin I	4598	AP00561	NCBI	0.4047	4.00E-04	WKVFKKLEKVGRNVRDGVIKAGP	0.2	0.69	2.04	2.44	23	5	-0.57	Animalia	Arthropoda	Insecta	Amyelois transitella
170	Catestatin	10093	AP00857	NCBI	0	0	SSMKLSFRARAYGFRGPGLQL	0.2	0.51	1.39	2.44	21	4	-0.23	NA	NA	NA	NA
171	pdBD-2	6556	AP02225	NCBI	0.0846	0	DTDMQRWTCGYRGLCRKHCYAQEYMIGYHGCPRRYRCCALRF	0.2	0.65	1.55	2.46	42	4.81	-0.81	Animalia	Chordata	Actinopterygii	NA
172	Palustrin-2ISc	6461	AP01781	NCBI	0.0015	0	RGCARNMAGMLLDKLKCKITG	0.2	0.55	1.56	2.46	21	3.87	-0.06	Animalia	Chordata	Amphibia	Pelophylax nigromaculatus
173	Haloduracin	4237	AP01621	NCBI	0.2934	0	CAWCNISCQLGNKGSWCTL	0.2	0.68	1.82	2.46	19	0.75	0.24	Bacteria	Firmicutes	Bacilli	Bacillus licheniformis
174	Odorranain-HP	6144	AP00600	NCBI	0.557	0	RASSVWGRT	0.2	0.71	1.8	2.47	9	2	-0.73	NA	NA	NA	NA
175	Maximin 28	5443	AP01731	NCBI	0	0.0036	GIGTKILGGVKTALKGALKELASTYV	0.2	0.32	1.05	2.47	26	3	0.49	Animalia	Chordata	Amphibia	Bombina maxima
176	Salusin-beta	7423	AP02409	NCBI	0.6279	0	AIFIFIRWFLALGHHGGAAP	0.2	0.72	1.98	2.48	20	1.18	1.1	Animalia	Chordata	Mammalia	NA
177	Casecidin 17	2056	AP01398	NCBI	0.3488	0	YQEPALGPVRGPFPIIV	0.2	0.69	1.98	2.48	17	0	0.34	Animalia	Chordata	Mammalia	Bos taurus
178	EAFP1	11147	AP01164	NCBI	0.0035	0	CSPGLCCSQYGYCGSGKDYCGPG	0.2	0.61	1.91	2.49	23	-0.31	-0.28	Plantae	Tracheophyta	Magnoliopsida	Ricinus communis
179	Myticin B	11680	AP01790	NCBI	0	0	ACRSYYCSKFCGSAGCSLYGCYKLHPGKICYCLHCSR	0.2	0.44	1.44	2.51	37	4.68	0.04	Animalia	Mollusca	Bivalvia	Mytilus galloprovincialis
180	Peptide 3910	6660	AP00208	NCBI	0	0	RADTQTYQPYNKDWIKEKIYVILRRQAQQAGK	0.2	0.41	1.27	2.51	32	4	-1.31	Animalia	Chordata	Mammalia	Erinaceus europaeus
181	Dendrocin	3464	AP00560	NCBI	0.3351	1.00E-04	TTLTIHNLCPHPVWPLVTPNSGLPSISDNT	0.2	0.68	2.08	2.52	30	-0.88	-0.02	Plantae	Tracheophyta	Liliopsida	Setaria italica
182	Chicken AvBD2	2873	AP00298	NCBI	0.0019	0	GGSCHFGGCPFHLVKVGRCFGFRSCC	0.2	0.6	1.68	2.52	26	2.87	0.42	Animalia	Chordata	Aves	Passer domesticus
183	B1CTcu3	100	AP02566	NCBI	7.00E-04	0	LPLLAGLAANFLPKLFCKIT	0.2	0.56	1.42	2.53	20	1.94	1.26	Animalia	Chordata	Amphibia	Odorrana grahami
184	CecropinXJ	2543	AP02427	NCBI	0.0074	0	RWKIFKKIEKVGRNIRDGIVKAGPAIEVLGAAKALG	0.2	0.61	1.66	2.53	36	6	-0.02	Animalia	Arthropoda	Insecta	Spodoptera exigua
185	Bombinin H7	1116	AP00795	NCBI	0.4596	0.0052	ILGPVLGLVSNAIGGLI	0.2	0.7	2.09	2.53	17	0	1.85	Animalia	Chordata	Amphibia	Bombina maxima
186	Cycloviolacin O18	10928	AP01070	NCBI	0.8252	0.0137	GFPCGESCVFIPCTVTALLGCSCKDKVCY	0.2	0.74	2.19	2.53	29	-0.37	0.81	Plantae	Tracheophyta	Magnoliopsida	Clitoria ternatea
187	NA	4944	NA	NCBI	0.3627	0	RKVKEKIGGGLKKVGQKIKDFLGNLVPRTAS	0.2	0.69	1.68	2.54	31	7	-0.57	NA	NA	NA	NA
188	Apl_AvBD-2	670	AP00198	NCBI	0.0326	0	GLSSPRREMFFCKGGTCHFGGCPFHLVKAGSCFGIRTCCKQ	0.2	0.62	1.83	2.55	41	4.81	0.01	Animalia	Chordata	Aves	Garrulax canorus
189	Opistoporin 2	6299	AP00375	NCBI	0.9265	0	WKWAKKLWKSPVVQKLKSKALNAAKDLVAEKIGATP	0.2	0.77	1.64	2.55	36	7	-0.41	Animalia	Arthropoda	Arachnida	Hemiscorpius lepturus
190	Drosocin	3612	AP00172	NCBI	0.8852	0.0409	GKPRPSNPRPTSHPRPIRV	0.2	0.74	2.26	2.55	19	5.09	-1.69	Animalia	Arthropoda	Insecta	Drosophila persimilis
191	Uperin 2.1	9112	AP00316	APD	0.0066	0.0078	GIVDFAKKVVGGIRNALGI	0.2	0.54	1.05	2.56	19	2	0.81	Animalia	NA	NA	NA
192	Esculentin-1CPa	3836	AP01503	NCBI	0.5554	0.0053	GKEVGTDVIRTGIDVAGCKIKGEC	0.2	0.71	1.86	2.57	24	-0.12	-0.03	Animalia	Chordata	Amphibia	Odorrana grahami
193	Cecropin B	2526	AP00183	NCBI	0.1539	0.0012	RWKIFKKIEKVGRNVRDGIIKAGPAVAVVGQAATV	0.2	0.66	1.46	2.58	35	6	0.09	Animalia	Arthropoda	Insecta	Papilio xuthus
194	A1P	262	AP02517	NCBI	0.4257	0.007	PPTIEFNRPFLTLIFDRDTNSTLFIGKIVNP	0.2	0.7	1.44	2.58	31	0	0.02	Animalia	Chordata	Aves	Gavia stellata
195	human LL-29	4953	AP00629	NCBI	0.3017	0	LGNFFRKAKEKIGGGLKKIGQKIKDFL	0.2	0.68	1.89	2.59	27	6	-0.47	Animalia	Chordata	Mammalia	Rhinopithecus roxellana
196	Brevinin-2-OA1	1716	AP01834	NCBI	0.0022	0.0024	GILDCFKNMALNAAKSAGTSVLNALSCKLSKTC	0.2	0.52	1.38	2.59	33	2.81	0.42	Animalia	Chordata	Amphibia	Odorrana andersonii
197	human LL-29	11336	AP00629	NCBI	0.1758	2.00E-04	LGNFFRKARKKIGEEFKRIVQRIKDFLQ	0.2	0.67	2.13	2.59	28	6	-0.75	Animalia	Chordata	Mammalia	Hylobates moloch
198	A1P	221	AP02517	NCBI	0.7956	7.00E-04	PRIKFNRPFLIMIVEKHTLSILFMGKIVNP	0.2	0.74	2.22	2.59	30	4.09	0.45	Animalia	Chordata	Reptilia	Alligator sinensis
199	Latarcin 4b	5149	AP01015	APD	0.0404	0.0068	SLKDKVKSMGEKLKQYIQTWKAKF	0.2	0.63	1.94	2.6	24	5	-0.98	Animalia	Arthropoda	Arachnida	Lachesana tarabaevi
200	cBD-1	2135	AP01591	NCBI	0	0	RCWNSRGICREQCYRSEKIYIFCPSGKLCCVKPKNQP	0.2	0.46	1.38	2.6	37	5.63	-0.72	Animalia	Chordata	Mammalia	Dipodomys ordii
201	ALL-38	523	AP00624	NCBI	0.0051	0	ALLGDFFREAREKIGEEFKRIVQRIKDFLRNLVPRTES	0.2	0.61	1.66	2.6	38	2.01	-0.58	Animalia	Chordata	Mammalia	Pongo abelii
202	hBD-28	4392	AP01315	NCBI	0.0979	0	AKPPRCFNNVAGYCKKKCKIGEISEMGCLHGKLCCVN	0.2	0.66	1.76	2.61	37	4.72	-0.19	Animalia	Chordata	Mammalia	Chinchilla lanigera
203	Cecropin B	2220	AP00183	NCBI	0.0296	0	RWKVFKKIEKMGRNVRDGIIKAGPAIAVLGEAKAL	0.2	0.63	1.73	2.61	35	6	-0.09	Animalia	Arthropoda	Insecta	Trichoplusia ni
204	Penaeidin-4a	6634	AP00395	NCBI	1	0	NRYIFFLSFPGCDVCYGIPSSTARLCCFRYGDCCH	0.2	0.98	2.03	2.61	35	0.72	0.29	NA	NA	NA	NA
205	Cecropin A	2231	AP00139	NCBI	0.003	0	RWKVFKKIEKVGRNIRDGIVKAGPAIEVLGAAKAL	0.2	0.62	1.63	2.61	35	6	-0.02	Animalia	Arthropoda	Insecta	Spodoptera exigua
206	Temporin L	8888	AP00101	APD	0.0415	4.00E-04	FVQWFSKFLGRIL	0.2	0.63	1.7	2.61	13	2	0.82	Animalia	NA	NA	NA
207	BMAP-28	1044	AP00367	NCBI	0	0	GGLRSLGRKILRGWKKYGPVIVPIIRL	0.2	0.52	1.45	2.62	27	7	0.14	Animalia	Chordata	Mammalia	Physeter macrocephalus
208	buCATHL4A	1889	AP02638	APD	0.2289	0	GLPWILLRWLFFRG	0.2	0.68	1.68	2.62	14	2	0.86	Animalia	Chordata	Mammalia	Bubalus bubalis
209	Brevinin-2GRc	1747	AP00577	NCBI	0.9211	0	AKEAGKTGHELMACKITNQC	0.2	0.77	2.03	2.62	20	0.97	-0.52	Animalia	Chordata	Amphibia	Odorrana grahami
210	human RK-31	4935	AP00627	APD	0.9137	0	RKSKEKIGKEFKRIVQRIKDFLRNLVPRTES	0.2	0.76	1.88	2.63	31	7	-1.16	Animalia	NA	NA	NA
211	CecropinXJ	2545	AP02427	NCBI	0.0052	0	RWKVFKKIEKVGRNVRDGVIKAGPAIAVLGEAKALG	0.2	0.59	1.79	2.63	36	6	-0.04	Animalia	Arthropoda	Insecta	Helicoverpa armigera
212	Human KS-27	4672	AP00309	APD	0.7905	0.0441	KSKEKIGKEFKRIVQRIKDFLRNLVPR	0.2	0.73	2.31	2.63	27	7	-0.99	NA	NA	NA	NA
213	Chicken AvBD2	2869	AP00298	NCBI	0	0	GGSCHFGGCPFHLVKVGSCFGFRSCC	0.2	0.55	1.61	2.63	26	1.87	0.57	Animalia	Chordata	Aves	Passer domesticus
214	Maximin 28	5404	AP01731	NCBI	9.00E-04	3.00E-04	GIGTKILGGVKTALKGALKELAFTYAN	0.2	0.53	1.61	2.64	27	3	0.39	Animalia	Chordata	Amphibia	Bombina maxima
215	Alyteserin-1b	9245	AP01458	APD	0.8693	0	GLKEIFKAGLGSLVKGIAAHVAN	0.2	0.75	1.92	2.64	23	2.09	0.63	Animalia	Chordata	Amphibia	Alytes obstetricans
216	Pleurain-G1	6785	AP02266	NCBI	1	0	GLFDSIKEGFQNAAVKLLDKLKCKLSACPPA	0.2	0.91	2.3	2.65	31	1.88	0.09	Animalia	Chordata	Amphibia	Babina daunchina
217	Termicin	9681	AP00403	APD	0.0073	0	ACNFQSCWATCQAQHSIYFRRAFCDRSQCKCVFVRG	0.2	0.6	1.57	2.65	36	3.72	-0.15	Animalia	Arthropoda	Insecta	Pseudacanthotermes spiniger
218	Gibbon hmdSL-37	4164	AP00734	NCBI	0.0025	0.0247	LGNFFRKAKEKIGGGLKKIGQKIKDFLGNLVPRTES	0.2	0.47	2.07	2.67	36	6	-0.55	Animalia	Chordata	Mammalia	Rhinopithecus roxellana
219	A1P	230	AP02517	NCBI	0.1863	0.0497	PPHIRFNRPFLMMVFDKTTHSILFMGKIVNPAA	0.2	0.68	1.94	2.67	33	3.18	0.22	Animalia	Chordata	Aves	Gavia stellata
220	A1P	206	AP02517	NCBI	0.0832	0	PPPVIKLNRPFLLLRKNIRSILFMGKIVNPKAP	0.2	0.65	1.61	2.68	33	7	0.13	Animalia	Chordata	Reptilia	Alligator sinensis
221	Peptide 3910	6663	AP00208	NCBI	0	0	ADTQTYQPYNKDWIKEKIYLLLRRQAQQAGK	0.2	0.46	1.41	2.68	31	3	-1.24	Animalia	Chordata	Mammalia	Nannospalax galili
222	Gibbon hmdSL-37	4166	AP00734	NCBI	0.5873	5.00E-04	LGNFFRKAKEKIGGGLKKIGQKIKDFFGNLVPRTES	0.2	0.71	1.64	2.68	36	6	-0.57	Animalia	Chordata	Mammalia	Rhinopithecus bieti
223	Apl_AvBD-2	656	AP00198	NCBI	0	0	PGREMFLCRGGSCHFGGCPIHLIKVGRCFGFRSCCKS	0.2	0.48	1.43	2.68	37	4.81	0.13	Animalia	Chordata	Aves	Taeniopygia guttata
224	Enbocin	3691	AP00350	NCBI	0	0	PWNPFKELERAGQRVRDAIISAGP	0.2	0.48	1.53	2.68	24	1	-0.71	Animalia	Arthropoda	Insecta	Antheraea pernyi
225	HbbetaP-1	4255	AP01619	NCBI	0.148	0	AMKFGPSVFTPDVQEAWQKFLAVVASALGRQYH	0.2	0.66	1.55	2.68	33	1.09	0.07	Animalia	Chordata	Actinopterygii	Astyanax mexicanus
226	G. mellonella moricin-like peptide C2	4049	AP00837	NCBI	0.0014	0	AGTAHEVYNHVRNRQ	0.2	0.58	1.62	2.68	15	1.18	-1.32	Animalia	Arthropoda	Insecta	Galleria mellonella
227	Penaeidin-4d	6639	AP00420	NCBI	0.9441	0	KSLNRYIFFLSFPGCDVCYGIPSATARLCCFRYGDCCH	0.2	0.77	2.18	2.69	38	1.72	0.31	Animalia	Arthropoda	Malacostraca	Litopenaeus vannamei
228	G. mellonella moricin-like peptide B	4040	AP00835	APD	0.4704	0.0499	GKIPVKAIKQAGKVIGKGLRAINIAGTTHDVVSFFRPKKKKH	0.2	0.7	2.14	2.69	42	10.18	-0.3	Animalia	Arthropoda	Insecta	Manduca sexta
229	Ranacyclin T	12072	AP01250	NCBI	0.2269	0	SLRGCWTKSFPPQPC	0.2	0.68	2	2.69	15	1.87	-0.58	Animalia	Chordata	Amphibia	Lithobates catesbeianus
230	Protegrin 3	6965	AP00219	APD	0.0214	0.0171	RGGGLCYCRRRFCVCVGR	0.2	0.6	1.7	2.7	18	4.75	-0.02	Animalia	Chordata	Mammalia	Sus scrofa
231	Brevinin-2TC	1875	AP00457	NCBI	0.5662	0	GLWESIKNLGKKFALNIMEKLKCKFGGGC	0.2	0.71	1.99	2.7	29	3.88	-0.09	Animalia	Chordata	Amphibia	Rana amurensis
232	human KS-30	4846	AP00626	NCBI	0.8684	0.0012	KAKEKIGKESKRIVQRIKDFLRNLVPRTES	0.2	0.75	1.96	2.7	30	6	-1.09	Animalia	Chordata	Mammalia	Gorilla gorilla
233	Salusin-beta	7428	AP02409	NCBI	0.6129	0.0421	AIFIFIRWLLAVWHHGGAP	0.2	0.71	2.05	2.7	19	1.18	1.12	Animalia	Chordata	Mammalia	Mus pahari
234	Chicken CATH-2	2883	AP00548	NCBI	0.0926	3.00E-04	RFGRFLSKFRRFRPRVTITIQGSARFG	0.2	0.65	1.65	2.7	27	8	-0.44	Animalia	Chordata	Aves	Meleagris gallopavo
235	Chicken CATH-1	2177	AP00557	NCBI	0.0943	0.004	RIKRFWPLVPVAINTVAAGINLYKAIKRK	0.2	0.65	1.47	2.7	29	7	0.19	Animalia	Chordata	Aves	Phasianus colchicus
236	BMAP-28	1046	AP00367	NCBI	0.0048	2.00E-04	GGLRSLGRKILRAWKKYGPIIAPIIRIG	0.2	0.57	1.53	2.7	28	7	0.15	Animalia	Chordata	Mammalia	Bison bison
237	Brevinin-2-OA1	1545	AP01834	APD	6.00E-04	0	GILDTLKEFGKTAAKGIAQSLLSTASCKLAKTC	0.2	0.58	1.46	2.7	33	2.87	0.25	Animalia	Chordata	Amphibia	Amolops ricketti
238	A1P	180	AP02517	NCBI	0.0469	1.00E-04	PPPRIRFNRPFLMIIVDKSTHGILFMGKIVNPTA	0.2	0.63	1.61	2.71	34	4.09	0.19	Animalia	Chordata	Aves	Balearica regulorum
239	Peptide 3910	6661	AP00208	NCBI	0	5.00E-04	RADTQTYQPYNKDWIKEKI	0.2	0.46	1.51	2.71	19	1	-1.73	Bacteria	Proteobacteria	Gammaproteobacteria	Klebsiella pneumoniae
240	Temporin-HN2	8935	AP01960	APD	1.00E-04	0.011	NILNTIINLAKKIL	0.2	0.41	1.38	2.72	14	2	0.87	Animalia	NA	NA	NA
241	ALL-38	9942	AP00624	NCBI	0.0941	0.0352	ASLGNFFRKARKKIGEEFKRIVQRIKDFLQHLIPRTEA	0.2	0.66	2.07	2.72	38	6.09	-0.62	Animalia	Chordata	Mammalia	Hylobates moloch
242	A1P	185	AP02517	NCBI	0.0154	0	PPPHIKFNRPFLMMIIDKSTDGVLFMGRIVNPTA	0.2	0.64	1.5	2.73	34	2.09	0.14	Animalia	Chordata	Aves	Chaetura pelagica
243	CPF-MW2	9480	AP02486	APD	0.007	0.0117	GLGSLLGKAFKFGLKTVGKMMGGAPREE	0.2	0.55	1.32	2.73	28	3	-0.02	Animalia	NA	NA	NA
244	Bombinin-like peptide 3	1163	AP00052	NCBI	0	0	GIGGALLNVGKVALKGLAKGLAEHF	0.2	0.51	1.41	2.73	25	2.09	0.7	Animalia	Chordata	Amphibia	Bombina variegata
245	Macedovicin	5397	AP02221	NCBI	7.00E-04	0	ASSGWVCTLTQECGTFVCSCN	0.2	0.57	1.65	2.73	21	-1.25	0.48	Bacteria	Actinobacteria	NA	Bifidobacterium longum
246	GNCP-2	4221	AP00173	NCBI	0	0	RCICTTRTCRFPYRRLGTCIFQNRVYTFCC	0.2	0.54	1.46	2.73	30	5.62	-0.06	Animalia	Chordata	Mammalia	Cavia porcellus
247	A1P	220	AP02517	NCBI	0.6459	8.00E-04	PPIVKFNHPFLLLIVDHYTQSILFMGKIVNP	0.2	0.72	1.6	2.73	31	1.18	0.59	Animalia	Chordata	Aves	Geospiza fortis
248	Mouse beta-defensin-14	11626	AP01246	NCBI	0.3465	0.0549	LQKYYCKIRSSQCALIGCLPKEEQIGRCSLRDRKCCRKKK	0.2	0.69	2.19	2.74	40	8.63	-0.82	Animalia	Chordata	Mammalia	Bison bison
249	Chicken AvBD4	2897	AP00743	NCBI	0.0271	2.00E-04	RYHMQCGYRGNFCTPGKCPHGNAYPGLCRPKYSCCRW	0.2	0.62	1.72	2.74	37	5.8	-0.9	Animalia	Chordata	Aves	Gallus gallus
250	THP-3	7872	AP00269	NCBI	0.5499	0	CRKGSCHFGRCPIHLVKVGSCFG	0.2	0.71	1.87	2.74	23	3.93	0.19	Animalia	Chordata	Aves	Pterocles gutturalis
251	Myticin B	11691	AP01790	NCBI	0	0	ACTSYHCSKFCGSAGCSLYGCYLLHPGKICYCLHCSR	0.2	0.47	1.56	2.74	37	2.77	0.3	Animalia	Mollusca	Bivalvia	Mytilus galloprovincialis
252	Kalata B1	10871	AP00729	NCBI	1.00E-04	0	GVPLCGETCFMGSCYTPGCSCD	0.2	0.58	1.7	2.74	22	-2.31	0.41	Plantae	Tracheophyta	Magnoliopsida	Clitoria ternatea
253	Gibbon hmdSL-37	4165	AP00734	NCBI	0.9194	0.0022	LGNFFRKAKEKIGRGLKKIGQKIKDFWGNLVPRTES	0.2	0.77	2.08	2.74	36	7	-0.79	Animalia	Chordata	Mammalia	Trachypithecus cristatus
254	HbbetaP-1	4306	AP01619	NCBI	0.0438	0	AAKFGRQFTPDVQEAWQKFLDVVVSALSRQYH	0.2	0.64	1.65	2.75	32	1.09	-0.34	Animalia	Chordata	Actinopterygii	Dicentrarchus labrax
255	A1P	265	AP02517	NCBI	0.0485	1.00E-04	PPPHISFNKPFLMIIIDKITNSILFLGKIVNPAS	0.2	0.63	1.6	2.75	34	2.09	0.55	Animalia	Chordata	Aves	Acanthisitta chloris
256	A1P	175	AP02517	NCBI	0.5781	0.0187	PPPTIKFNRPFLMMILDKPTQSILFMGKIINP	0.2	0.71	1.65	2.75	32	3	0.17	Animalia	Chordata	Reptilia	Chrysemys picta
257	Dahlein 5.2	9159	AP00702	APD	0.3884	0.0163	GLLGSIGNAIGAFIANKLKPK	0.2	0.69	2	2.75	21	3	0.5	Animalia	NA	NA	NA
258	Bactofencin A	922	AP02323	NCBI	1	0.002	KRKKHKCRIYNNGMPTGRYRWC	0.2	1.17	2.78	2.76	22	7.96	-1.77	Bacteria	Firmicutes	Bacilli	Lactobacillus plantarum
259	Cecropin A	2498	AP00139	NCBI	0.3039	9.00E-04	RWKIFKKIEKVGRNVRDGIIKAGPAVAVVEQAATVVK	0.2	0.68	1.78	2.77	37	6	0.01	Animalia	Arthropoda	Insecta	Papilio xuthus
260	Retrocyclin-1	9058	AP01207	APD	0.0516	0	GICRCICGRGICRCICGR	0.2	0.65	1.81	2.77	18	3.63	0.74	Other	NA	NA	NA
261	THP-3	7876	AP00269	NCBI	0	0	CRKGTCHWGRCPAHLVKDGSCFG	0.2	0.54	1.61	2.77	23	2.93	-0.42	Animalia	Chordata	Aves	Manacus vitellinus
262	Human KS-27	4676	AP00309	NCBI	0.9751	1.00E-04	KAKEKIGGELKKIGQKIKDFLGNLVPR	0.2	0.8	2.12	2.78	27	5	-0.7	Animalia	Chordata	Mammalia	Colobus angolensis
263	Myticin B	11689	AP01790	NCBI	1.00E-04	0	CTSYYCSKFCGLGGCSLYGCYKLHPGKICYCLHCRR	0.2	0.61	1.76	2.78	36	4.68	0.06	Animalia	Mollusca	Bivalvia	Mytilus galloprovincialis
264	Apl_AvBD-2	669	AP00198	NCBI	0	0	PRREMLFCKGGSCHFGGCPFHLIKVGSCFGFRSCC	0.2	0.43	1.37	2.78	35	3.81	0.23	Animalia	Chordata	Aves	Hippolais icterina
265	Histone H2A	8795	AP00336	APD	0.0571	0	AERVGAGAPVYL	0.2	0.65	1.69	2.78	12	0	0.49	Animalia	NA	NA	NA
266	Nigrocin-OG20	5965	AP01313	NCBI	0	0	GLLSGILGAGKHIVCRLSGLC	0.2	0.49	1.44	2.79	21	1.96	1.13	Animalia	Chordata	Amphibia	Odorrana grahami
267	Chicken AvBD12	2987	AP01324	NCBI	0.0597	6.00E-04	GPDSCNHEGGLCRVGNCIPGEYLAKYCFEPVILCCKSPSTT	0.2	0.64	1.56	2.79	41	-1.28	-0.07	Animalia	Chordata	Aves	Anas platyrhynchos
268	Apl_AvBD-2	659	AP00198	NCBI	0	4.00E-04	GSSSPRRDLLFCRNGSCHFGKCPVPLIKVGRCFGFRNCCKS	0.2	0.38	1.44	2.79	41	6.72	-0.2	Animalia	Chordata	Aves	Dendrocopos pubescens
269	hGAPDH	4563	AP02017	NCBI	1.00E-04	0	GKVKVGVNGFGRIGRLVTRAAFDSGKVDIVA	0.2	0.54	1.55	2.79	31	4	0.3	Animalia	Chordata	Mammalia	Cebus capucinus
270	Ceratotoxin A	2567	AP00414	NCBI	0.4942	4.00E-04	SIGTAVKKAVPIAKKVGKVAIPIAKAVL	0.2	0.7	2.07	2.79	28	6	0.88	Animalia	Arthropoda	Insecta	Ceratitis capitata
271	Bovine tracheal antimicrobial peptide	1383	AP00235	NCBI	0.2156	0.0163	NHVTCRINRGFCVPIRCPGHRRQIGTCLGPRIKCCR	0.2	0.67	2.2	2.79	36	7.81	-0.34	Animalia	Chordata	Mammalia	Bos taurus
272	BTD-4	9055	AP00855	APD	0	0	RCVCTRGFCRCICLLGIC	0.2	0.51	1.54	2.79	18	2.63	1.31	Animalia	NA	NA	NA
273	hBD-28	4396	AP01315	NCBI	0.0011	1.00E-04	AWPKKCFNNVSGFCRKRCKLGEISEMGCLSGKLCCVN	0.2	0.56	1.52	2.8	37	4.63	-0.11	Animalia	Chordata	Mammalia	Oryctolagus cuniculus
274	A1P	166	AP02517	NCBI	0.2264	0.0026	PPPTIKFNRPFLMMILDKPTRSILFMGKIINP	0.2	0.67	1.4	2.8	32	4	0.14	Animalia	Chordata	Reptilia	Chelonia mydas
275	Hinnavin II	4629	AP01159	NCBI	0.6086	0	RWKVFKKIEKVGRHIRDGVIK	0.2	0.71	1.71	2.8	21	6.09	-0.76	Animalia	Arthropoda	Insecta	Hyphantria cunea
276	Brevinin-2-OR2	10060	AP01843	NCBI	8.00E-04	5.00E-04	GLMDSLEGLAATAGKTVLQGLLKTASCKLEKTC	0.2	0.54	1.55	2.8	33	0.88	0.28	Animalia	Chordata	Amphibia	Pelophylax nigromaculatus
277	Hepcidin	4492	AP00302	NCBI	3.00E-04	0	GCRFCCGCCPDMVGCGVCCKF	0.2	0.56	1.55	2.8	21	0.5	0.99	Animalia	Chordata	Actinopterygii	Lithognathus mormyrus
278	Odorranain-HP	6163	AP00600	NCBI	0.5223	0	SVWGRK	0.2	0.71	1.98	2.81	6	2	-1.05	NA	NA	NA	NA
279	Apl_AvBD-2	630	AP00198	NCBI	0	0	PGLSSPRRDMFFCRKGSCHFGRCPFHLVKVGSCFGFRSCCK	0.2	0.47	1.52	2.81	41	6.81	-0.13	Animalia	Chordata	Aves	Cariama cristata
280	Myticin A	11673	AP01789	NCBI	1.00E-04	0	ACTSYYCSKFCGSAGCSLYGCYLLHPGKICYCLHCRR	0.2	0.58	1.57	2.81	37	3.68	0.25	Animalia	Mollusca	Bivalvia	Mytilus galloprovincialis
281	A1P	254	AP02517	NCBI	0.0581	9.00E-04	PPTIEFNRPFLVLIFDRDTNSTLFIGKIVNP	0.2	0.64	1.55	2.81	31	0	0.17	Animalia	Chordata	Aves	Calypte anna
282	HbbetaP-1	4283	AP01619	NCBI	0.2484	0.0022	AKFGPKVFNADAQEAWQKFLAVVVAALGKQYH	0.2	0.68	1.53	2.81	32	2.09	0.03	Animalia	Chordata	Actinopterygii	Sparus aurata
283	Dermaseptin-DI3	9545	AP00957	APD	1.00E-04	0.001	ALWKTMLKKLGTMALHAGKAAFGAAADTISQ	0.2	0.49	1.33	2.82	31	3.09	0.32	Animalia	Chordata	Amphibia	Phyllomedusa distincta
284	Misgurin	5698	AP00492	NCBI	0.0333	0.0011	RERVEELSKFSKKGAATRRRK	0.2	0.62	1.73	2.82	21	6	-1.76	Animalia	Chordata	Actinopterygii	Dichotomyctere nigroviridis
285	Peptide 3910	6659	AP00208	NCBI	4.00E-04	0.0012	RADTQTYQPYNKDWIKEKIYVLLRRQAQQAAK	0.2	0.52	1.52	2.82	32	4	-1.26	Animalia	Chordata	Actinopterygii	Larimichthys crocea
286	P. sarana Hepcidin	6418	AP02445	NCBI	0.0068	0	VALCRYCCNCCRSNSGCGFCCKY	0.2	0.61	1.74	2.82	23	2.5	0.33	Animalia	Chordata	Actinopterygii	Cynoglossus semilaevis
287	Human KS-27	11317	AP00309	NCBI	0.4205	0.0027	KARKKIGEEFKRIVQRIKDFLQHLIPR	0.2	0.7	2.05	2.82	27	6.09	-0.85	Animalia	Chordata	Mammalia	Hylobates moloch
288	Melittin	5609	AP00146	NCBI	0.3173	0.0272	GIGAVLKVLTTGLPALIS	0.2	0.69	1.96	2.83	18	1	1.52	NA	NA	NA	NA
289	Human KS-27	4675	AP00309	NCBI	0.8903	0.005	KAREKIGEEFKRIVQRIKDFLRNLVPR	0.2	0.76	2.16	2.83	27	5	-0.9	Animalia	Chordata	Mammalia	Pongo pygmaeus
290	Cycloviolacin O5	10823	AP01039	NCBI	0.0086	0	PCGESCVYIPCISSLLGCSCKSKVCYKN	0.2	0.62	1.58	2.83	28	1.63	0.38	Plantae	Tracheophyta	Magnoliopsida	Melicytus ramiflorus
291	B. pascuorum abaecin	840	AP02330	APD	0.4108	2.00E-04	FVPYNPPRPGQSKPFPSFPGHGPFNPKIQWPYPLPNPGH	0.2	0.69	1.91	2.83	39	3.18	-1.03	Animalia	Arthropoda	Insecta	Bombus impatiens
292	P. sarana Hepcidin	6410	AP02445	NCBI	0	0	QSHLSMCSVCCNCCKNYKGCGFCCRF	0.2	0.51	1.54	2.83	26	2.59	0.19	Animalia	Chordata	Actinopterygii	Oryzias javanicus
293	Myticin B	11685	AP01790	NCBI	0	0	ACTSYYCSKFCGSAGCSLYGCYKLHPGKICYCLHCRR	0.2	0.5	1.42	2.83	37	4.68	0.04	Animalia	Mollusca	Bivalvia	Mytilus galloprovincialis
294	BnPRP1	8238	AP02601	NCBI	9.00E-04	1.00E-04	QNQLGQPMAPPTQNQYGQPMAP	0.2	0.56	1.56	2.84	22	0	-1.25	Plantae	Tracheophyta	Magnoliopsida	Arabidopsis thaliana
295	THP-3	7875	AP00269	NCBI	0.1134	0	CRKGSCHFGRCPIHLIKVGSCFG	0.2	0.66	1.84	2.84	23	3.93	0.2	Animalia	Chordata	Aves	Aptenodytes forsteri
296	Peptide VR-23	6667	AP01926	NCBI	0.6098	0.0291	IGSILGALAKGLPTLISWIKNR	0.2	0.71	2.16	2.84	22	3	0.68	Animalia	Chordata	Amphibia	Rana tagoi
297	Bombinin-like peptide 3	1166	AP00052	NCBI	0.0302	6.00E-04	GIGGALLSAGKSALKGLAKVLADKF	0.2	0.62	1.55	2.84	25	3	0.67	Animalia	Chordata	Amphibia	Bombina maxima
298	PAM2	9211	AP01802	APD	0.001	0	RPWAGNGSVHRYTVLSPRLKTQ	0.2	0.58	1.65	2.84	22	4.09	-0.86	Animalia	NA	NA	NA
299	Termicin	7815	AP00403	NCBI	0.4139	0	CNFQNCWATCQSEHTIYFRRALCDGSTCQCVFVRG	0.2	0.7	1.88	2.84	35	0.72	-0.12	Animalia	Arthropoda	Insecta	Cryptocercus wrighti
300	NRC-11	9360	AP00785	APD	0.0473	0	GWKSVFRKAKKVGKTVGGLALDHYL	0.2	0.65	1.52	2.84	25	5.09	-0.22	Animalia	Chordata	Actinopterygii	Hippoglossoides platessoides
301	ABF-2	9793	AP01524	NCBI	0	0	LSTCARMDVFLLDKAARAACITSCSIQ	0.2	0.58	1.83	2.84	27	0.81	0.69	Animalia	Nematoda	Secernentea	Haemonchus placei
302	Cryptdin-5	10767	AP00313	NCBI	0.1237	0	LSKKLTCYCRKRGCNKRERVTGICRNLFFTYVFCCS	0.2	0.67	1.86	2.85	36	7.63	-0.22	Animalia	Chordata	Mammalia	Mus pahari
303	Enbocin	3700	AP00350	NCBI	2.00E-04	0	PGNFFKDLEGAGQRVRDAIISAGP	0.2	0.57	1.61	2.85	24	0	-0.33	Animalia	Arthropoda	Insecta	Helicoverpa armigera
304	Maximin 8	5528	AP00065	NCBI	0.8062	7.00E-04	VLGPVLGLASNALGGLIK	0.2	0.74	2.07	2.85	18	1	1.34	Animalia	Chordata	Amphibia	Bombina maxima
305	Cecropin B	2418	AP00133	NCBI	0	0	RVFRASEKALPVVTGYKAIG	0.2	0.54	1.61	2.85	20	3	0.18	Animalia	Arthropoda	Insecta	Aedes aegypti
306	Misgurin	9201	AP00492	APD	0	0	RQRVEELSKFSKKGAAARRRK	0.2	0.46	1.49	2.85	21	7	-1.64	Animalia	Chordata	Actinopterygii	Misgurnus anguillicaudatus
307	LL-37	5249	AP00310	NCBI	0.0426	1.00E-04	LLGDFFREAREKIGEEFKRIVQRIKDFLRNLVPRTES	0.2	0.63	1.67	2.85	37	2.01	-0.65	Animalia	Chordata	Mammalia	Pongo abelii
308	THP-3	7861	AP00269	NCBI	1.00E-04	0	CRKGTCHFGRCPSHLVRAGSCFG	0.2	0.58	1.79	2.85	23	3.93	-0.17	Animalia	Chordata	Aves	Acanthisitta chloris
309	cc-CATH2	2164	AP01749	NCBI	0	1.00E-04	LVQRGRFGRFLSKFRRFRPRVTITIQGSARFG	0.2	0.51	1.69	2.86	32	9	-0.38	Animalia	Chordata	Aves	Meleagris gallopavo
310	Cycloviolacin O16	10908	AP01068	NCBI	0.0107	7.00E-04	GLPICGETCFTGTCYTPGCTCSYPVCKK	0.2	0.6	1.66	2.86	28	0.63	0.2	Plantae	Tracheophyta	Magnoliopsida	Clitoria ternatea
311	Cryptdin-3	3232	AP00138	NCBI	0	0	RDLICLCRKRRCNRGELFYGTC	0.2	0.54	1.51	2.86	22	3.75	-0.5	NA	NA	NA	NA
312	Myticin B	11682	AP01790	NCBI	0	0	CTSYYCSKFCGSAGCSLYGCYLLHPGKICYCLHCRR	0.2	0.58	1.73	2.86	36	3.68	0.21	Animalia	Mollusca	Bivalvia	Mytilus galloprovincialis
313	Chicken AvBD4	2911	AP00743	NCBI	7.00E-04	0	RPYMECGYRGTFCHRGKCPRGNDYLGSCRYGYNCCRW	0.2	0.56	1.58	2.86	37	4.71	-1.06	Animalia	Chordata	Aves	Tachycineta bicolor
314	RL-37	10690	AP00676	NCBI	0	0	RLGGFLQKAREKIARGFKKIGQKINDFLGKLAPRTEA	0.2	0.57	1.61	2.87	37	7	-0.61	Animalia	Chordata	Mammalia	Cebus capucinus
315	Hyfl C	9565	AP01084	APD	0	0.0035	GSPRQCAETCFIGKCYTEELGCTCTAFLCMKN	0.2	0.44	1.5	2.87	32	-0.37	0.02	Plantae	Tracheophyta	Magnoliopsida	Pigea floribunda
316	Peptide 3910	6662	AP00208	NCBI	0.0312	0.0034	RADTQTYQPYNKDWIKEKIYVLLCRQAQQAGK	0.2	0.62	1.51	2.87	32	2.93	-1.11	Animalia	Chordata	Mammalia	Octodon degus
317	CCL17	2186	AP02089	NCBI	0.0011	0.0031	ARGTNVGRECCLEYFKGAIPLRKLKTWYQTSEDCSRDAIV	0.2	0.53	1.74	2.87	40	1.82	-0.49	Animalia	Chordata	Mammalia	Homo sapiens
318	Cecropin B	2230	AP00183	NCBI	0	0	RWKVFKKIEKMGRNIRDGIIKAGPAVEVLGSAKAL	0.2	0.54	1.67	2.87	35	6	-0.16	Animalia	Arthropoda	Insecta	Spodoptera exigua
319	Myticin B	11678	AP01790	NCBI	0	0	ACTSYYCSKFCGSAGCSLYGCYLLHPGKICYCLHCSR	0.2	0.49	1.54	2.87	37	2.68	0.35	Animalia	Mollusca	Bivalvia	Mytilus galloprovincialis
320	Misgurin	5699	AP00492	NCBI	0.0117	0.0102	RKRVEELSKFSKKGAATRRRK	0.2	0.58	1.58	2.87	21	8	-1.78	Animalia	Chordata	Actinopterygii	Dichotomyctere nigroviridis
321	Kassinatuerin-2Md	5104	AP01452	NCBI	0	0	GAIAAALPHVISAIKNAL	0.2	0.5	1.57	2.88	18	1.09	1.26	Animalia	Chordata	Amphibia	Kassina maculata
322	Chicken AvBD4	2896	AP00743	NCBI	0.0018	0	RYHMQCGYRGTFCTPGKCPHGNAYLGLCRPKYSCCRW	0.2	0.58	1.59	2.88	37	5.8	-0.68	Animalia	Chordata	Aves	Gallus gallus
323	Ostrich AvBD1	6329	AP01321	NCBI	0.0037	0	APGNKAECQREKGYCGFLKCSFPFVVSGKCSRFFFC	0.2	0.61	1.65	2.88	36	3.69	-0.06	Animalia	Chordata	Aves	Struthio camelus
324	MtDef4	5713	AP02428	NCBI	0.1998	1.00E-04	RTCESQSHKFKGPCASDHNCASVCQTE	0.2	0.67	1.86	2.88	27	-0.06	-0.95	Plantae	Tracheophyta	Magnoliopsida	Medicago truncatula
325	PPT	6935	AP00717	NCBI	0	0	RTCESQSHKFKGTCVSRSNCANVCKNEGFPGG	0.2	0.49	1.58	2.88	32	2.84	-0.84	Plantae	Tracheophyta	Magnoliopsida	Daucus carota
326	Brevinin-2TC	1873	AP00457	NCBI	0.1581	0	GLWESIKNFGKKFALNMMNKIKCKIGGGC	0.2	0.67	1.79	2.88	29	4.87	-0.13	Animalia	Chordata	Amphibia	Rana kukunoris
327	cBD-1	10123	AP01591	NCBI	0.0093	0	RCWNHRGSCSERCIKKEIFFIFCTSGYLCCVKPKHKPNLL	0.2	0.61	1.52	2.88	40	5.81	-0.26	Animalia	Chordata	Mammalia	Heterocephalus glaber
328	RTD-4	9067	AP01673	APD	0	0	GICRCICTRGFCRCICVL	0.2	0.55	1.62	2.89	18	2.63	1.35	Animalia	NA	NA	NA
329	Myticin B	5849	AP01790	NCBI	0	0	ACTSYYCSKFCGSAGCPLYGCYLLHPGKICYCLHCRR	0.2	0.51	1.53	2.89	37	3.68	0.23	Animalia	Mollusca	Bivalvia	Mytilus galloprovincialis
330	human Histatin 1	4816	AP00798	NCBI	0.5017	0.005	DSHDKRHHEHRRKFHEKHHSHRGYRSNYLDEN	0.2	0.7	2.08	2.89	32	2.73	-2.71	Animalia	Chordata	Mammalia	Nomascus leucogenys
331	A1P	247	AP02517	NCBI	0.3028	0.0206	PPTIEFNHPFLMLIFDRDTNSTLFIGKIVNP	0.2	0.69	1.61	2.89	31	-0.91	0.14	Animalia	Chordata	Aves	Mesitornis unicolor
332	CCL27	10132	AP02187	NCBI	8.00E-04	4.00E-04	PSSTTCCTQLYRQPLPNKLLRKITHVELQEADGDCHLQAIV	0.2	0.55	1.87	2.89	41	0	-0.35	Animalia	Chordata	Mammalia	Cricetulus barabensis
333	PGLa-AM1	9208	AP01130	APD	8.00E-04	0.0011	GMASKAGSVLGKVAKVALKAAL	0.2	0.54	1.57	2.89	22	4	0.83	Animalia	NA	NA	NA
334	Ranacyclin-B-LK1	7199	AP01912	NCBI	0.2188	0.0141	LRGCWTKSLPPQPCFGK	0.2	0.67	1.94	2.89	17	2.87	-0.49	Animalia	Chordata	Amphibia	Odorrana exiliversabilis
335	Abaecin	421	AP00002	NCBI	0.0068	0	PHPNRPPFPSFPGQGPFNPR	0.2	0.61	1.6	2.89	20	2.09	-1.44	Animalia	Arthropoda	Insecta	Copidosoma floridanum
336	A1P	164	AP02517	NCBI	0.008	0	PPPRIRFNRPFLMMIVDKTTHSILFMGKIVNPAA	0.2	0.63	1.8	2.89	34	4.09	0.18	Animalia	Chordata	Aves	Pterocles gutturalis
337	Apidaecin IB	617	AP00007	NCBI	0.0221	0.0021	GNNRPVYIPQPRPPHPRT	0.2	0.61	1.82	2.9	18	3.09	-1.69	Animalia	Arthropoda	Insecta	Apis florea
338	Palustrin-Ca	6469	AP02142	APD	0.2503	0.0411	GFLDIIKDTGKEFAVKILNNLKCKLAGGCPP	0.2	0.68	1.81	2.9	31	1.88	0.15	Animalia	Chordata	Amphibia	Lithobates catesbeianus
339	Ac-AMP2	9926	AP00194	NCBI	0.3851	0.0169	CASDLCCSQFGFCGIGNDYCGR	0.2	0.69	1.99	2.9	22	-1.31	0.24	Plantae	Tracheophyta	Magnoliopsida	Erythranthe guttata
340	hBD-28	4398	AP01315	NCBI	0.5355	0.0668	AWQKKCFNNVQGYCRKKCNMGEIYDVSCQGGKLCCVN	0.2	0.71	2.19	2.91	37	3.63	-0.51	Animalia	Chordata	Mammalia	Erinaceus europaeus
341	Chicken Heterophil Peptide 2	2793	AP00265	NCBI	0.0117	0	GRKSDCFRKSGFCASLKCPYLTLISGKCSRFHLC	0.2	0.63	1.61	2.91	34	5.78	-0.06	Animalia	Chordata	Aves	Gallus gallus
342	Protegrin 2	6970	AP00218	NCBI	0.0012	0.0039	RGGRLCYCRPRFCVCV	0.2	0.54	1.85	2.91	16	3.75	0.21	NA	NA	NA	NA
343	Cecropin A1	2266	AP00126	NCBI	0.2056	2.00E-04	RVFKASEKALPVVTGYKAIGK	0.2	0.67	1.87	2.91	21	4	0.01	Animalia	Arthropoda	Insecta	Aedes aegypti
344	Panitide L2	6474	AP02173	NCBI	0.0278	0.0078	PICGETCVGNKCYTPGCTCTWPVCYR	0.2	0.61	1.55	2.91	26	0.63	0.01	Plantae	Tracheophyta	Magnoliopsida	Melicytus ramiflorus
345	AOD	582	AP00539	NCBI	0	2.00E-04	GCPLNQGACHNHCRSIGRRGGYC	0.2	0.49	1.58	2.91	23	2.93	-0.7	Animalia	Arthropoda	Arachnida	Ixodes ricinus
346	Circulin B	3050	AP00275	NCBI	0.0288	4.00E-04	GGTPCGESCVYIPCFTAVVGCTCKDKVCYLN	0.2	0.62	1.92	2.92	31	-0.37	0.52	Plantae	Tracheophyta	Magnoliopsida	Pigea floribunda
347	Cycloviolacin H4	10788	AP01055	NCBI	0.0166	0.0244	GIPCGESCVYIPCTVTALLGCSCRDKVCYK	0.2	0.59	1.74	2.92	30	0.63	0.56	Plantae	Tracheophyta	Magnoliopsida	Clitoria ternatea
348	Px-cec1	7078	AP02031	NCBI	0.7805	4.00E-04	PFKELEKVGQRVRDAVISAGP	0.2	0.73	2.08	2.92	21	1	-0.4	Animalia	Arthropoda	Insecta	Hyalophora cecropia
349	Fa-AMP2	3994	AP01588	NCBI	0.8302	0	EGGWCGYSPKYCGTGCQSNC	0.2	0.74	2.06	2.92	20	-0.25	-0.69	Fungi	Ascomycota	Sordariomycetes	Purpureocillium lilacinum
350	A1P	179	AP02517	NCBI	0.5936	0.0123	PPVLKFNRPFLLLIVDQYTQSILFMGKIVNP	0.2	0.71	1.59	2.92	31	2	0.52	Animalia	Chordata	Aves	Chlamydotis macqueenii
351	PGLa-AN2	6673	AP02493	APD	6.00E-04	0.0039	GMASKAGAIAGKIAKVALKAL	0.2	0.52	1.43	2.92	21	4	0.84	NA	NA	NA	NA
352	Bovine Beta-defensin 2	1205	AP00037	NCBI	0	0.0018	VRNHVTCRINRGFCVPIRCPGHRRQIGTCLGPRIKCCR	0.2	0.46	1.89	2.93	38	8.81	-0.33	Animalia	Chordata	Mammalia	Bos taurus
353	Maximin 28	5409	AP01731	APD	0	0	GIGTKILGGVKAALKGALKELASTYVN	0.2	0.55	1.55	2.93	27	3	0.43	Animalia	Chordata	Amphibia	Bombina maxima
354	Brevinin-1LTa	1515	AP01345	NCBI	0.3389	0.0236	FLGPIIKIATGILPTAICKILK	0.2	0.69	2.12	2.93	22	2.94	1.37	Animalia	Chordata	Amphibia	Hylarana nigrovittata
355	Apl_AvBD-2	621	AP00198	NCBI	0	0	PGLSSPQRDMFLCRKGSCHFGRCPFHLVKVGSCFGFRNCCKA	0.2	0.44	1.61	2.93	42	5.81	-0.1	Animalia	Chordata	Aves	Pelecanus crispus
356	Salusin-beta	7414	AP02409	NCBI	0.6118	0.0185	AIFIFIRWLLALGHHGRASP	0.2	0.71	1.96	2.93	20	2.18	0.82	Animalia	Chordata	Mammalia	Capra hircus
357	ChaC8	10364	AP01990	NCBI	0.0133	0.0151	LPCGESCVWIPCISSVVGCSCKSKVCYK	0.2	0.59	1.81	2.93	28	1.63	0.69	Plantae	Tracheophyta	Magnoliopsida	Viola odorata
358	MtDef4	5771	AP02428	NCBI	0	0	RTCESQSHHFKGNCLSDTNCGSVCRTE	0.2	0.5	1.5	2.93	27	-0.06	-0.95	Plantae	Tracheophyta	Magnoliopsida	Solanum pennellii
359	AS-hepc2	789	AP01696	NCBI	0	1.00E-04	SPADCRFCCGCCPDMVGCGVCCTF	0.2	0.52	1.66	2.93	24	-1.5	0.85	Animalia	Chordata	Actinopterygii	Lithognathus mormyrus
360	P. sarana Hepcidin	6383	AP02445	NCBI	0	0	QSHLSLCRWCCNCCKSNKGCGFCCRF	0.2	0.57	1.82	2.94	26	3.59	-0.05	Animalia	Chordata	Actinopterygii	Larimichthys crocea
361	AgaDef	501	AP01363	APD	0.0035	5.00E-04	ATCDLLSKWNWNHTACAGHCIAKGFKGGYCNDKAVCVCRN	0.2	0.58	1.52	2.94	40	2.81	-0.18	Animalia	Arthropoda	Insecta	Drosophila melanogaster
362	ChaC11	2674	AP01992	NCBI	0	0	PCGESCVYIPCITSIAGCECSKNVCY	0.2	0.55	1.62	2.94	26	-1.37	0.56	Plantae	Tracheophyta	Magnoliopsida	Viola tricolor
363	Buforin II	12222	AP00308	APD	0.0706	0.0242	TRSSRAGLQFPVGRVHRLLRK	0.2	0.64	1.96	2.94	21	6.09	-0.64	Animalia	Chordata	Mammalia	Vicugna pacos
364	Heterin-1	4540	AP02549	NCBI	0.8453	0.001	VWDWIKKTAKDVLNSDVAKQLKNKALNAAKNFVAEKIGATPS	0.2	0.74	1.85	2.94	42	4	-0.4	Animalia	Arthropoda	Arachnida	Opistophthalmus carinatus
365	MtDef4	5723	AP02428	NCBI	0	0	RTCESQSHRFKGPCVSDTNCGSVCRTE	0.2	0.48	1.59	2.94	27	0.84	-0.91	Plantae	Tracheophyta	Magnoliopsida	Cajanus cajan
366	Apl_AvBD-2	626	AP00198	NCBI	1.00E-04	0	PGLSSPRRDMFFCRKGSCHFGRCPIHLVKVGSCFGFRSCCK	0.2	0.59	1.61	2.94	41	6.81	-0.09	Animalia	Chordata	Aves	Pterocles gutturalis
367	Cecropin B	2527	AP00183	NCBI	0.1128	0.0049	RWKIFKKIEKVGRNVRDGIIKAGPAVAVVEQAATV	0.2	0.65	1.69	2.95	35	5	0	Animalia	Arthropoda	Insecta	Papilio xuthus
368	Brevinin-2GHb	1695	AP00583	APD	1.00E-04	1.00E-04	GVITDALKGAAKTVAAELLRKAHCKLTNSC	0.2	0.55	1.51	2.95	30	2.97	0.21	Animalia	Chordata	Amphibia	Hylarana guentheri
369	P. sarana Hepcidin	6388	AP02445	NCBI	0	0	QSHLSLCRWCCNCCKGNKGCGFCCRF	0.2	0.53	1.57	2.95	26	3.59	-0.04	Animalia	Chordata	Actinopterygii	Notothenia angustata
370	XLAsp-P1	8695	AP02670	APD	0.0014	0.0668	DEDDD	0.2	0.4	1.95	2.95	5	-5	-3.5	Animalia	NA	NA	NA
371	Bombinin	9319	AP00049	APD	0	1.00E-04	GIGALSAKGALKGLAKGLAEHFAN	0.2	0.48	1.62	2.95	24	2.09	0.36	Animalia	NA	NA	NA
372	THP-3	7871	AP00269	NCBI	0.0041	0	CRKGSCHFGRCPIHLIRVGSCFG	0.2	0.61	1.84	2.95	23	3.93	0.17	Animalia	Chordata	Aves	Anas platyrhynchos
373	Hainanenin 5	4228	AP01954	NCBI	0.7215	0.0263	FALGAVTKLLPSPLCMITRKC	0.2	0.73	2.27	2.95	21	2.87	0.91	Animalia	Chordata	Amphibia	Amolops hainanensis
374	Cecropin A	2232	AP00139	NCBI	0.0499	1.00E-04	RWKIFKKIEKVGRNIRDGIVKAGPAIEVLGAAKAL	0.2	0.64	1.79	2.95	35	6	-0.01	Animalia	Arthropoda	Insecta	Spodoptera exigua
375	PPT	6894	AP00717	NCBI	0	0	RTCESQSHRFKGTCVRQSNCAAVCQTEGFHGG	0.2	0.54	1.66	2.95	32	1.94	-0.73	Plantae	Tracheophyta	Magnoliopsida	Vitis vinifera
376	YFGAP	8107	AP02012	NCBI	0.6731	0.0391	VKVGINGFGRIGRLVTRAAFHSKKVEVVAIND	0.2	0.72	1.72	2.95	32	4.09	0.25	Animalia	Chordata	Actinopterygii	Clarias batrachus
377	Catestatin	2099	AP00857	NCBI	0.3675	0.0557	SMKLSFRARAYDFRGPG	0.2	0.69	2.06	2.95	17	3	-0.66	Animalia	Chordata	Mammalia	Canis lupus
378	Cecropin 2	10144	AP00135	NCBI	0.0016	0.0023	GWLRDFGKKIERVGQHTRDATLQVIDIAQKAANVAETFK	0.2	0.56	1.52	2.96	39	2.09	-0.51	Animalia	Arthropoda	Insecta	Musca domestica
379	Cliotide T2	3100	AP01775	NCBI	7.00E-04	0.0068	CGETCLLGTCYTPGCTCKRPVCYKN	0.2	0.52	1.58	2.96	25	1.63	-0.09	Plantae	Tracheophyta	Magnoliopsida	Melicytus ramiflorus
380	HbbetaP-1	4299	AP01619	NCBI	0.1646	1.00E-04	AMKFGPSGFTADVQEAWQKFLAVVVSALCRQYH	0.2	0.67	1.64	2.96	33	1.03	0.19	Animalia	Chordata	Actinopterygii	Sinocyclocheilus grahami
381	Maximin S4	3	AP00547	NCBI	0.104	0.0068	SNKGFNFMVDMIQALS	0.2	0.65	2	2.96	16	0	0.24	Animalia	Chordata	Amphibia	Bombina maxima
382	Human KS-27	4674	AP00309	NCBI	0.9488	0.0438	EAREKIGEEFKRIVQRIKDFLRNLVPR	0.2	0.78	2.08	2.96	27	3	-0.88	Animalia	Chordata	Mammalia	Pongo abelii
383	Macedovicin	5396	AP02221	NCBI	0.0012	1.00E-04	ASSGWVCTLTIECGTLVCAC	0.2	0.58	1.61	2.96	20	-1.25	1.26	Bacteria	Actinobacteria	NA	Actinoplanes liguriensis
384	Vv-AMP1	8088	AP01330	NCBI	0	0	RTCLSQSHRFRGYCVRSSNCKQICQTE	0.2	0.52	1.59	2.96	27	3.84	-0.87	Plantae	Tracheophyta	Pinopsida	Pinus sylvestris
385	Myticin A	11671	AP01789	NCBI	3.00E-04	5.00E-04	QSVACTSYHCSKFCGSAGCSLYGCYLLHPGKICYCLHCSR	0.2	0.55	1.57	2.96	40	2.77	0.27	Animalia	Mollusca	Bivalvia	Mytilus galloprovincialis
386	hepcidin TH1-5	4464	AP00809	NCBI	0.446	0.0289	GIKCRFYCGCCTPGICGVCCRF	0.2	0.7	2.07	2.96	22	2.56	0.83	Animalia	Chordata	Actinopterygii	Neolamprologus brichardi
387	EAFP1	11107	AP01164	NCBI	0	0	RRCNSGLCCSQFGYCGSTSEYCGAG	0.2	0.52	1.59	2.96	25	0.69	-0.28	Plantae	Tracheophyta	Lycopodiopsida	Selaginella moellendorffii
388	Ranacyclin E	6811	AP01251	NCBI	0.0029	0	RGCWTKSYPPQPC	0.2	0.61	1.71	2.96	13	1.87	-1.22	Animalia	Chordata	Amphibia	Pelophylax nigromaculatus
389	Cliotide T2	10701	AP01775	NCBI	0	0	GDPLKCGESCFAGKCYTPGCTCSRPICKKN	0.2	0.58	1.59	2.96	30	2.63	-0.45	Plantae	Tracheophyta	Magnoliopsida	Clitoria ternatea
390	Bombinin-like peptide 3	1169	AP00052	NCBI	0	3.00E-04	GIGGVLLSAGKAALKGLVKVLAEKY	0.2	0.44	1.31	2.97	25	3	0.8	Animalia	Chordata	Amphibia	Bombina maxima
391	Enbocin	3693	AP00350	NCBI	0.002	0	PWNPFKELEKVGQRVRDAVISAGP	0.2	0.59	1.68	2.97	24	1	-0.6	Animalia	Arthropoda	Insecta	Hyalophora cecropia
392	Nigrocin-1-OR1	5943	AP01878	NCBI	0	0	GLLSGVLGVGKKIVCGLSGRC	0.2	0.47	1.52	2.97	21	2.87	1	Animalia	Chordata	Amphibia	Odorrana andersonii
393	hepcidin TH2-3	4512	AP00810	NCBI	0	0	QSHLSLCRWCCNCCRGNKGC	0.2	0.57	1.76	2.97	20	2.72	-0.37	Animalia	Chordata	Actinopterygii	Micropterus salmoides
394	Ac-AMP2	9927	AP00194	NCBI	0.0226	1.00E-04	CPGGLCCSQFGWCGSTDDYCGK	0.2	0.63	1.61	2.97	22	-1.31	-0.15	Plantae	Tracheophyta	Magnoliopsida	Vigna unguiculata
395	hBD-28	4395	AP01315	NCBI	1.00E-04	0	ARPKRCFNNVAGYCRKRCKVGEIAEVGCLHAQLCCVD	0.2	0.59	1.73	2.97	37	3.72	-0.11	Animalia	Chordata	Mammalia	Castor canadensis
396	NA	4943	NA	NCBI	0.7525	0.0051	RKAKKKIGRGLKKIGQKIKDFLGNLVPRTES	0.2	0.73	2.07	2.97	31	9	-0.96	NA	NA	NA	NA
397	Apl_AvBD-2	639	AP00198	NCBI	0.0457	3.00E-04	PGLSSPKRDMLFCKRGTCHFGRCPFHLVKVGSCFGFRSCCK	0.2	0.64	1.79	2.97	41	6.81	-0.09	Animalia	Chordata	Aves	Eurypyga helias
398	Protegrin 2	6968	AP00218	APD	0.0021	0.0026	RGGRLCYCRRRFCICV	0.2	0.56	1.81	2.97	16	4.75	0.04	Animalia	Chordata	Mammalia	Sus scrofa
399	ALFpm3	518	AP02146	NCBI	0.1473	0.0102	ASTRSQSGVAGKTAKDFVRKAFQKGLISQQEANQWLSS	0.2	0.66	1.99	2.97	38	4	-0.68	Animalia	Arthropoda	Malacostraca	Penaeus monodon
400	MtDef4	5737	AP02428	NCBI	0.0021	0.0011	RTCESQSHRFKGPCVRKSNCAAVCQTE	0.2	0.57	1.55	2.97	27	2.84	-0.85	Plantae	Tracheophyta	Magnoliopsida	Nicotiana sylvestris
401	Kalata B1	3107	AP00729	NCBI	1.00E-04	0	GHPTCGETCLLGTCYTPGCTCKRPVCYKN	0.2	0.57	1.67	2.98	29	1.72	-0.28	Plantae	Tracheophyta	Magnoliopsida	Melicytus ramiflorus
402	Nigrocin-OG13	6012	AP01312	NCBI	8.00E-04	0.0039	GLLSGILGAGKHTVCGLSGL	0.2	0.54	1.77	2.98	20	1.03	1.01	Animalia	Chordata	Amphibia	Odorrana grahami
403	Apl_AvBD-2	647	AP00198	NCBI	0	0	PGLSSPRRDMLFCRHGSCHFGRCPFHMIKVGKCFGFRSCCK	0.2	0.49	1.53	2.98	41	6.9	-0.2	Animalia	Chordata	Aves	Falco cherrug
404	Catestatin	10094	AP00857	NCBI	0.004	0.0079	SMKLSFRARAYGFRGPGLQL	0.2	0.56	1.69	2.99	20	4	-0.21	Animalia	Chordata	Mammalia	Ceratotherium simum
405	Kassinatuerin-2Mb	5101	AP01450	NCBI	0	0	GAIAAALPHVINAIKN	0.2	0.54	1.63	2.99	16	1.09	0.9	Animalia	Chordata	Amphibia	Kassina maculata
406	HbbetaP-1	4273	AP01619	NCBI	0.6492	0	AMKFGPSVFTADVQEAWQKFLCVVVAALRRQYH	0.2	0.72	1.78	2.99	33	2.03	0.22	Animalia	Chordata	Actinopterygii	Pygocentrus nattereri
407	Chicken Heterophil Peptide 2	2791	AP00265	NCBI	0	1.00E-04	GRKSDCFRKNGFCAFLKCPYLTLISGKCSRFHLC	0.2	0.52	1.69	2.99	34	5.78	-0.04	Animalia	Chordata	Aves	Gallus gallus
408	Plantaricin JK	6759	AP01178	NCBI	0.3858	4.00E-04	AWKNFWSSLRKGFYDGEAGRAIRR	0.2	0.69	1.88	2.99	24	4	-0.95	Bacteria	Firmicutes	Bacilli	Lactobacillus paraplantarum
409	Enbocin	3694	AP00350	NCBI	0	0	PWNPFKELERAGQRVRDAIISAAP	0.2	0.53	1.68	2.99	24	1	-0.62	Animalia	Arthropoda	Insecta	Agrius convolvuli
410	Apl_AvBD-2	628	AP00198	NCBI	0	6.00E-04	PGLSSPRRDMFFCRKGSCHFGRCPIHLIKVGRCFGFRSCCKS	0.2	0.5	1.54	2.99	42	7.81	-0.18	Animalia	Chordata	Aves	Pygoscelis adeliae
411	Parigidin-br1	11791	AP01915	NCBI	1.00E-04	2.00E-04	ADTTPCGESCVWIPCVSSIVGCSCQNKVCYQN	0.2	0.54	1.69	2.99	32	-1.37	0.22	Plantae	Tracheophyta	Magnoliopsida	Clitoria ternatea
412	Myticin B	11688	AP01790	NCBI	0	0	QPVACTSYYCSKFCGSAGCSLYGCYLLHPGKICYCLHCRR	0.2	0.51	1.62	3	40	3.68	0.21	Animalia	Mollusca	Bivalvia	Mytilus galloprovincialis
413	Cryptdin-1	3226	AP00137	NCBI	0.0345	0.0102	LRDRICYCRTSCKKRERLNGTCRKGHLMYKLCCR	0.2	0.62	1.88	3	34	8.72	-0.88	Animalia	Chordata	Mammalia	Mus musculus
414	NA	4843	NA	NCBI	0.9341	0.0028	ERIGQRIKDFFQNLAPRTE	0.2	0.77	1.68	3	19	1	-1.1	NA	NA	NA	NA
415	Cecropin B	2415	AP00133	NCBI	0.0541	0.0151	RVFKASEKALPVITGYKAVG	0.2	0.63	1.7	3	20	3	0.21	Animalia	Arthropoda	Insecta	Aedes aegypti
416	EAFP1	11153	AP01164	NCBI	0	0	CSGGLCCSQYGYCGSTSAYCSTGCQSQC	0.2	0.54	1.59	3	28	-0.44	0.02	Plantae	Tracheophyta	Magnoliopsida	Vitis vinifera
417	Kalata B1	10869	AP00729	NCBI	2.00E-04	0	LCGESCTLGECYTPGCTCSWPICTKN	0.2	0.59	1.61	3	26	-1.37	0.07	Plantae	Tracheophyta	Magnoliopsida	Melicytus ramiflorus
418	Maximin S4	4	AP00547	NCBI	0.0273	0.0302	SNKGFNFMVDMINALS	0.2	0.61	2.03	3	16	0	0.24	Animalia	Chordata	Amphibia	Bombina maxima
419	BMAP-34	1058	AP00368	NCBI	0.001	0.0036	GLFGRLRDSLRRGGQKILEKVERIGDRIKDIFRG	0.2	0.54	1.67	3.01	34	5	-0.72	Animalia	Chordata	Mammalia	Capra hircus
420	Hepcidin	4501	AP00302	NCBI	0.8244	3.00E-04	DCQFCCGCCPDMSGCGSCCTF	0.2	0.74	2.17	3.01	21	-2.5	0.57	Animalia	Chordata	Actinopterygii	Epinephelus bruneus
421	Brevinin-2-OA3	9603	AP01836	APD	0	0	GLLDTFKNMAINAAHGAGVSVLNALSCKLKKTC	0.2	0.55	1.59	3.01	33	2.96	0.41	Animalia	Chordata	Amphibia	Odorrana andersonii
422	HP 2-20	8337	AP00496	NCBI	0.0236	0.0352	AKKVFKRLEKLFSKIQNGK	0.2	0.6	1.6	3.01	19	6	-0.84	Bacteria	Proteobacteria	Epsilonproteobacteria	Helicobacter pylori
423	THP-3	7883	AP00269	NCBI	0.4561	0.0022	CRKGSCYFGRCPIHLVKVGSCFG	0.2	0.7	1.92	3.01	23	3.84	0.27	Animalia	Chordata	Aves	Nestor notabilis
424	Odorranain-B1	6111	AP01291	NCBI	0	0	GAPKGCWTKSYPPKPCSGKR	0.2	0.57	1.61	3.01	20	4.87	-1.27	Animalia	Chordata	Amphibia	Pelophylax nigromaculatus
425	Ranacyclin E	7148	AP01251	NCBI	0.0358	0.0062	GAPKGCWTKSYPPQPC	0.2	0.62	1.82	3.01	16	1.87	-0.96	Animalia	Chordata	Amphibia	Odorrana hejiangensis
426	Circulin F	10669	AP01063	NCBI	2.00E-04	4.00E-04	GVPCAESCVWIPCTVTALLGCSCKD	0.2	0.55	1.63	3.01	25	-1.31	0.88	Plantae	Tracheophyta	Magnoliopsida	Clitoria ternatea
427	P15	6363	AP01287	NCBI	5.00E-04	0	VRNFVTCRINRGFCLPIRCPGHSRQIGTCL	0.2	0.58	1.69	3.01	30	4.84	0.08	Animalia	Chordata	Mammalia	Bubalus bubalis
428	Nigrocin-OG13	6020	AP01312	NCBI	0.005	0	GLLSGILGAGKHIVCRLSGL	0.2	0.63	1.71	3.01	20	2.03	1.06	Animalia	Chordata	Amphibia	Odorrana grahami
429	Myticin A	11672	AP01789	NCBI	0	0	QSVPCTSYYCSKFCGSAGCSLYGCYKLHPGKICYCLHCSR	0.2	0.51	1.54	3.01	40	3.68	0.04	Animalia	Mollusca	Bivalvia	Mytilus galloprovincialis
430	Cycloviolacin O5	12326	AP01039	APD	0	0	GTPCGESCVWIPCISSAVGCSCKNKVCYKN	0.2	0.56	1.69	3.01	30	1.63	0.19	Plantae	Tracheophyta	Magnoliopsida	Viola odorata
431	Myticin B	5848	AP01790	NCBI	0.017	0	CTSYYCSKFCGSAGCLLYGCYKLHPGKICYCLHCRR	0.2	0.63	1.85	3.01	36	4.68	0.12	Animalia	Mollusca	Bivalvia	Mytilus galloprovincialis
432	BTD-3	9054	AP00804	APD	0.5276	0.0231	RCVCTRGFCRCVCTRGFC	0.2	0.71	1.99	3.01	18	3.63	0.49	Animalia	NA	NA	NA
433	Ostrich AvBD1	11742	AP01321	NCBI	0.0375	0	GPTNKKQCEKEKGYCSLLNCSFPYGIAGKCSRFYFCCK	0.2	0.65	1.71	3.01	38	4.63	-0.52	Animalia	Chordata	Aves	Garrulax canorus
434	Termicin	7828	AP00403	NCBI	0.27	0.06	ACNFQSCWATCKAHYGIYFRRAYCDGPNCQCV	0.2	0.68	1.96	3.01	32	1.71	-0.18	Animalia	Arthropoda	Insecta	Nasutitermes walkeri
435	THP-1	7854	AP00266	NCBI	0	0	GRKSDCFRKSGFCAFLKCPSLTLISGKCSRFYLCCK	0.2	0.55	1.65	3.01	36	6.62	0.07	Animalia	Chordata	Aves	Gallus gallus
436	EC-hepcidin1	3659	AP01701	NCBI	0.0595	0	LSFTQRLFNIRKKRASPKCTPYCYPTRDGVFCGVRCDF	0.2	0.65	1.71	3.02	38	5.75	-0.44	Animalia	Chordata	Actinopterygii	Epinephelus coioides
437	Hepcidin	4485	AP00302	NCBI	0.104	1.00E-04	GCRFCCGCCPNMIGCGVCCRF	0.2	0.66	1.78	3.02	21	1.5	0.98	Animalia	Chordata	Actinopterygii	Scatophagus argus
438	Termicin	7831	AP00403	NCBI	0.0026	0	ACDFSSCWGGCQADHSINFRRAYCDGQHCVCVFVTG	0.2	0.62	1.7	3.02	36	-1.19	0.07	Animalia	Arthropoda	Insecta	Reticulitermes chinensis
439	A. dichotoma defensin	276	AP01358	NCBI	0.0391	0.0046	VTCDLLSFSSKIFSFNHSACAAHCLAKRKKGGRCVNGVCRCR	0.2	0.63	1.91	3.02	42	6.81	0.06	Animalia	Arthropoda	Insecta	Thermobia domestica
440	Chicken AvBD1	2879	AP00299	APD	0	0	GRKSDCFRKSGFCAFLKCPSLTLISGKCSRFYLCCKRIW	0.2	0.56	1.65	3.02	39	7.62	0.04	Animalia	Chordata	Aves	Gallus gallus
441	THP-3	7884	AP00269	NCBI	0.2862	0.0013	CRNGSCHFGRCPIHLVRVGSCFG	0.2	0.68	2.07	3.02	23	2.93	0.18	Animalia	Chordata	Aves	Colius striatus
442	A1P	161	AP02517	APD	0.0015	0	PPPVIKFNRPFLMWIVERDTRSILFMGKIVNPKAP	0.2	0.6	1.61	3.02	35	4	0.02	Animalia	Chordata	Reptilia	Alligator mississippiensis
443	Maximin 28	5458	AP01731	NCBI	0.0048	0.0013	GIGGKILSGLKTALKGAAKQLAATYLH	0.2	0.59	1.52	3.02	27	4.09	0.34	Animalia	Chordata	Amphibia	Bombina maxima
444	C-terminal Filaggrin-2 derived peptide	3248	AP02602	NCBI	1.00E-04	0	ERQLHGSGIGWRHGSYGSADYEYRHSGFGP	0.2	0.57	1.76	3.02	30	0.27	-1.22	Animalia	Chordata	Mammalia	Galeopterus variegatus
445	Drosophila MPAC	9249	AP01566	APD	0.0533	0.0454	QRPYTQPLIYYPPPPTPPRIYRA	0.2	0.64	1.51	3.02	23	2.99	-1.1	Animalia	NA	NA	NA
446	Cecropin B	2245	AP00183	NCBI	0.0641	1.00E-04	RWKLFKKIEKVGRKVRDGLIKAGPAIAVIGQAKFI	0.2	0.65	1.77	3.02	35	8	0	Animalia	Arthropoda	Insecta	Bombyx mori
447	C-terminal Filaggrin-2 derived peptide	3254	AP02602	NCBI	1.00E-04	0	ERQKGQSGLVWRHGSYGSADYDYGESG	0.2	0.59	1.71	3.02	27	-0.91	-1.4	Animalia	Chordata	Mammalia	Gorilla gorilla
448	PPT	6950	AP00717	NCBI	0.0079	4.00E-04	RTCETQSHKYKGPCVRKSNCANVCKTEGFRGG	0.2	0.61	1.65	3.02	32	4.84	-1.09	Plantae	Tracheophyta	Magnoliopsida	Solanum pennellii
449	GNCP-1	9557	AP00174	APD	6.00E-04	0	RRCICTTRTCRFPYRRLGTCIFQNRVYTFCC	0.2	0.6	1.63	3.02	31	6.62	-0.2	Animalia	Arthropoda	Insecta	NA
450	Cecropin B	2249	AP00183	NCBI	0.1254	0.0085	RWKPFKKLEKVGRNIRNGIIRYNGPAVAVIGQATSI	0.2	0.66	1.65	3.03	36	7	-0.35	Animalia	Arthropoda	Insecta	Plutella xylostella
451	Cecropin 2	2338	AP00135	NCBI	0.1082	0.0257	GWLKKVGKKIERVGQHTRDAAIQTIGIAQQAANVAATVK	0.2	0.65	1.9	3.03	39	5.09	-0.25	Animalia	Arthropoda	Insecta	Stomoxys calcitrans
452	Caerin 1.10	9411	AP00345	APD	0.2012	0.0109	GLLSVLGSVAKHVLPHVVPVIAEKL	0.2	0.67	1.64	3.03	25	1.18	1.16	Animalia	Chordata	Amphibia	Litoria splendida
453	Ac-AMP2	9915	AP00194	NCBI	0	3.00E-04	ARCPGGLCCSQYGYCGTTSQYCGR	0.2	0.54	1.66	3.03	24	1.69	-0.35	Plantae	Tracheophyta	Magnoliopsida	Beta vulgaris
454	PPT	6893	AP00717	NCBI	0	0	RTCESQSHRFKGTCVRESNCANVCHNEGFIGG	0.2	0.55	1.62	3.03	32	0.94	-0.73	Plantae	Tracheophyta	Magnoliopsida	Arabidopsis lyrata
455	Pn-AMP2	11958	AP01052	NCBI	0.0065	2.00E-04	QCGKEANGAICPNDLCCSFWGYCGSTEAYCSGPCQSQC	0.2	0.61	1.75	3.03	38	-2.5	-0.21	Plantae	Tracheophyta	Liliopsida	Crocus sativus
456	pLR	11871	AP01252	NCBI	0.0045	0.0054	LRGCWTKSFPPQPCL	0.2	0.57	1.67	3.03	15	1.87	-0.27	Animalia	Chordata	Amphibia	Lithobates catesbeianus
457	Kalata B1	10710	AP00729	NCBI	0.1293	1.00E-04	GLPICGETCFTGTCYTPGCTCSYPVCKKN	0.2	0.66	1.59	3.03	29	0.63	0.08	Plantae	Tracheophyta	Magnoliopsida	Clitoria ternatea
458	NA	6831	NA	NCBI	0.0037	9.00E-04	RRCCNKIMKKFLHRISADIIARKKPQAICVDIMLCKR	0.2	0.59	1.74	3.03	37	8.84	-0.13	NA	NA	NA	NA
459	Chensinin-1CEb	2689	AP01918	APD	0.9981	0.0588	IGVIKLSLCEEERNADEEKRRDDPDEMDVEVEKR	0.2	0.99	2.82	3.03	34	-6.05	-1.36	Animalia	Chordata	Amphibia	Rana chensinensis
460	Chicken AvBD2	2818	AP00298	NCBI	0.0271	0.0428	LCRKGSCHFGRCPIHLIRVGSCFGFRSCCKSPWDV	0.2	0.61	1.68	3.04	35	4.81	0.11	Animalia	Chordata	Aves	Anas platyrhynchos
461	PPT	6908	AP00717	NCBI	0.004	0.0215	RTCESQSHRFKGTCVSASNCANVCHNEGFVGG	0.2	0.55	1.89	3.04	32	0.94	-0.46	Plantae	Tracheophyta	Magnoliopsida	Arabidopsis thaliana
462	HbbetaP-1	4261	AP01619	NCBI	0.1175	0	AMKFGQSVFTPDVQEAWQKFLAVVVSALGKQYH	0.2	0.66	1.89	3.04	33	1.09	0.1	Animalia	Chordata	Actinopterygii	Astyanax mexicanus
463	MtDef4	5730	AP02428	NCBI	0	0	RTCESPSTKFKGPCARDSNCASVCQTE	0.2	0.54	1.7	3.04	27	0.75	-0.84	Plantae	Tracheophyta	Magnoliopsida	Ipomoea nil
464	Medusin-PH	5597	AP02176	APD	0.0017	0	LLGMIPVAISAISALSKL	0.2	0.6	1.61	3.04	18	1	1.77	Animalia	Chordata	Amphibia	Phyllomedusa sauvagii
465	Chicken AvBD1	2789	AP00299	NCBI	0.093	0.0558	GKRKDCLRRNGFCAFLKCPSLSLVTGKCSTFQLCCK	0.2	0.65	2.11	3.04	36	6.63	-0.05	Animalia	Chordata	Aves	Chrysolophus pictus
466	Pth-St1	8490	AP00990	NCBI	0.0049	0	RTCQSASHRFKGTCVRNSN	0.2	0.62	1.75	3.04	19	3.96	-1.13	Plantae	Tracheophyta	Magnoliopsida	Morus notabilis
467	Bombinin H3	1104	AP00794	NCBI	0.6206	0.0085	VLGPVLGLASNALGGLIKKI	0.2	0.72	1.98	3.04	20	2	1.23	Animalia	Chordata	Amphibia	Bombina maxima
468	AcAMP	479	AP01559	NCBI	0	0	PRDGAKCEFDSYKGKCYC	0.2	0.53	1.59	3.04	18	0.81	-1.13	Fungi	Ascomycota	Eurotiomycetes	Aspergillus giganteus
469	PtALF2	12053	AP02151	NCBI	0.1175	0.0192	ATRDFVQKALQSNLITEEDARIWL	0.2	0.66	1.62	3.04	24	-1	-0.32	Animalia	Arthropoda	Malacostraca	Penaeus monodon
470	cBD-1	10121	AP01591	NCBI	0.0778	0	RCWKHHGICRDKCIKDEKLYILCGSGQLCCVKPKFLPSMLQ	0.2	0.66	1.73	3.05	41	4.81	-0.2	Animalia	Chordata	Mammalia	Dasypus novemcinctus
471	Chromacin	3021	AP02352	NCBI	0.0593	0.0281	PGPQAKEDSEGPSQGPAGREK	0.2	0.63	1.81	3.05	21	-1	-1.87	Animalia	Chordata	Mammalia	Pantholops hodgsonii
472	Myticin A	11665	AP01789	NCBI	4.00E-04	0	QSIPCTSYYCSKFCGSAGCSLYGCYKLHPGKICYCLHCSR	0.2	0.58	1.76	3.05	40	3.68	0.05	Animalia	Mollusca	Bivalvia	Mytilus galloprovincialis
473	THP-3	7870	AP00269	NCBI	0.0034	0.0212	CRKGSCHFGRCPFHLVKVGSCFG	0.2	0.55	1.72	3.05	23	3.93	0.11	Animalia	Chordata	Aves	Pelecanus crispus
474	Gramicidin C	8971	AP01225	APD	0.8326	0.0485	VGALAVVVWLYLWLW	0.2	0.74	1.78	3.05	15	0	2.08	Bacteria	NA	NA	NA
475	Hymenochirin-2B	5002	AP01965	NCBI	0.1514	0.0131	LKIPGFVRDTLKKVAKEIFSAVTGAVTQS	0.2	0.66	2.04	3.05	29	3	0.27	Animalia	Chordata	Amphibia	Hymenochirus boettgeri
476	AaeDefC	341	AP01361	NCBI	2.00E-04	0.0034	ATCDLLSFLNVNNSACAVHCLAKRFKGGYCNSKAVCVCRH	0.2	0.53	1.48	3.05	40	3.81	0.3	Animalia	Arthropoda	Insecta	Drosophila arizonae
477	Cecropin A	2489	AP00139	NCBI	0.0195	7.00E-04	RWKPFKKLEKVGRNIRDGIIKAGPAVAVIGQATSIAR	0.2	0.62	1.61	3.05	37	7	-0.22	Animalia	Arthropoda	Insecta	Plutella xylostella
478	Chicken AvBD2	2863	AP00298	NCBI	0.0166	0.0097	LCRKGSCHFGRCPIHLIRVGSCFGFRSCCK	0.2	0.6	1.88	3.05	30	5.81	0.21	Animalia	Chordata	Aves	Balearica regulorum
479	Termicin	7818	AP00403	NCBI	0.8911	0.0149	CNFQNCWATCQSEHTIYFGRAFCDGSTCQCVFVR	0.2	0.76	1.81	3.05	34	-0.28	-0.02	Animalia	Arthropoda	Insecta	Cryptocercus wrighti
480	Chicken AvBD11	3013	AP01613	NCBI	0	0	RDTLRCLEYHGYCFHLKSCPEPFAAFGTCYRRRRTCCL	0.2	0.57	1.65	3.05	38	3.81	-0.43	Animalia	Chordata	Aves	Taeniopygia guttata
481	Cecropin C	2377	AP00130	NCBI	0.0146	7.00E-04	GWLKKLGKRLERIGQHTRDASIQVIGI	0.2	0.61	1.65	3.05	27	4.09	-0.41	Animalia	Arthropoda	Insecta	Drosophila serrata
482	Hepcidin	4432	AP00192	NCBI	0.4199	0.0046	ICIFCCGCCRKAICGMCCKT	0.2	0.7	1.93	3.05	20	2.5	1.31	Animalia	Chordata	Mammalia	Sus scrofa
483	human LL-29	4956	AP00629	NCBI	0.1421	0.0103	LGNFFRKAKKKIGRGLKKIGQKIKDFL	0.2	0.66	1.8	3.05	27	9	-0.64	Animalia	Chordata	Mammalia	Presbytis obscura
484	BmKbpp	1067	AP02358	NCBI	0.9932	0.0635	FRFGSFLKKMWKSKLAKKLRSKGKELLKDYANKVLNG	0.2	0.9	2.01	3.06	37	10	-0.73	Animalia	Arthropoda	Arachnida	Buthus occitanus
485	buCATHL4B	8950	AP02639	APD	6.00E-04	0.0047	AIPWIWIWRLLRKG	0.2	0.54	1.72	3.06	14	3	0.38	Animalia	NA	NA	NA
486	HbbetaP-1	4243	AP01619	APD	0.5297	0.0497	AANFGPSVFTPEVHETWQKFLNVVVAALGKQYH	0.2	0.71	1.93	3.06	33	0.18	0.02	Animalia	Chordata	Actinopterygii	Ictalurus punctatus
487	PPT	6937	AP00717	NCBI	0	1.00E-04	RTCESQSHRFKGPCARKANCASVCNTEGFPDG	0.2	0.39	1.54	3.06	32	1.84	-0.89	Plantae	Tracheophyta	Liliopsida	Oryza sativa
488	Apl_AvBD-2	638	AP00198	NCBI	0.0091	0	PGFSLPRRDMLFCRHGSCYFGQCPIHLVKVGSCFGFRSCCK	0.2	0.63	1.78	3.06	41	4.81	0.11	Animalia	Chordata	Aves	Apaloderma vittatum
489	Vico A	12353	AP01139	APD	0.1151	7.00E-04	GSIPCAESCVYIPCFTGIAGCSCKNKVCYYN	0.2	0.66	1.84	3.06	31	0.62	0.44	Plantae	Tracheophyta	Magnoliopsida	Viola cotyledon
490	A1P	201	AP02517	NCBI	0.0095	2.00E-04	PPPHIRFNRPFLMIILDKTTHSILFIGKIVNPAA	0.2	0.61	1.55	3.06	34	3.18	0.36	Animalia	Chordata	Aves	Chlamydotis macqueenii
491	Termicin	7826	AP00403	NCBI	0.0631	0	ACDFSSCWAGCQADHSINFRRAYCDGQHCVCVFVPG	0.2	0.65	1.8	3.06	36	-1.19	0.11	Animalia	Arthropoda	Insecta	Reticulitermes chinensis
492	BDEF_TACTR	930	AP01238	NCBI	0	0	CANNRGWCRPNCFRREYHDRYHSSTCGSY	0.2	0.55	1.69	3.06	29	2.93	-1.45	Animalia	Mollusca	Bivalvia	Mytilus chilensis
493	CPF-P2	3161	AP01901	NCBI	0.0014	0.0022	GLASLLGKALKAGLKIGTHFLGGAPQQ	0.2	0.57	1.67	3.06	27	3.09	0.37	Animalia	Chordata	Amphibia	Xenopus laevis
494	Cecropin A	2258	AP00139	NCBI	0.2385	0.0662	RWKFFKKVERVGQHIRDGIIKAGP	0.2	0.68	2.17	3.06	24	5.09	-0.72	Animalia	Arthropoda	Insecta	Helicoverpa armigera
495	Vv-AMP1	8052	AP01330	NCBI	3.00E-04	0	RTCESQSHRFKGTCVRQSNCVAVCQTE	0.2	0.58	1.73	3.06	27	1.84	-0.71	Plantae	Tracheophyta	Magnoliopsida	Vitis vinifera
496	Vv-AMP1	8076	AP01330	NCBI	0.1704	0.0082	RTCESQSNRFKGTCVSKSNCASVCQTE	0.2	0.67	2	3.06	27	1.75	-0.79	Plantae	Tracheophyta	Magnoliopsida	NA
497	Brevinin-2-OR4	1790	AP01845	NCBI	1.00E-04	2.00E-04	VPGTVKDLLIGAGKSAAQSVLKALSCKLSNDC	0.2	0.56	1.67	3.07	32	1.87	0.38	Animalia	Chordata	Amphibia	Odorrana grahami
498	Lactoferricin B	5132	AP00026	NCBI	0.0415	0.0689	QCHRWQWRMKKLGAPSITCVRRAF	0.2	0.63	1.42	3.07	24	5.96	-0.65	Animalia	Chordata	Mammalia	Bubalus bubalis
499	Parigidin-br1	12365	AP01915	APD	0.0033	1.00E-04	GGSVPCGESCVFIPCITSLAGCSCKNKVCYYD	0.2	0.6	1.65	3.07	32	-0.37	0.48	Plantae	Tracheophyta	Magnoliopsida	Palicourea rigida
500	Ac-AMP1	9840	AP01584	NCBI	0	0	GPCQEGACCSLHGYCGNGPEYC	0.2	0.55	1.7	3.07	22	-2.22	-0.35	Fungi	Ascomycota	Eurotiomycetes	Coccidioides immitis
501	BIN1b	1017	AP01592	NCBI	0.0031	4.00E-04	GIRNTTCRMQQGTCRLFFCHSGEKKRDICSDPWNRCCVSNT	0.2	0.59	1.78	3.07	41	3.72	-0.75	Animalia	Chordata	Mammalia	Gorilla gorilla
502	Latarcin 1	9367	AP01010	APD	0.2232	0.0489	SMWSGMWRRKLKKLRNALKKKLKGE	0.2	0.67	1.8	3.07	25	9	-1.25	Animalia	NA	NA	NA
503	Bombinin-like peptide 2	1142	AP00051	APD	0	0	GIGGALLSVGKSALKGLTKGLAEHF	0.2	0.58	1.69	3.07	25	2.09	0.51	Animalia	Chordata	Amphibia	Bombina maxima
504	Maximin 1	5436	AP00058	NCBI	1.00E-04	0	GIGGKILSGLKTALKGAAKELAFTY	0.2	0.57	1.63	3.07	25	3	0.38	Animalia	Chordata	Amphibia	Bombina maxima
505	Myticin B	11695	AP01790	NCBI	0	1.00E-04	CRSYYCSKFCGSAGCSLYGCYLLHPGKICYCLHCSR	0.2	0.39	1.3	3.07	36	3.68	0.21	Animalia	Mollusca	Bivalvia	Mytilus galloprovincialis
506	Caerin 1.17	9374	AP01697	APD	0.2033	0.0717	GLFSVLGSVAKHLLPHVAPIIAEKL	0.2	0.68	2.07	3.07	25	1.18	1.02	Animalia	Chordata	Amphibia	Litoria gracilenta
507	Sd1	12119	AP02023	NCBI	0.1083	0.0027	RHCLSQSHRFKGMCVSSNNCANVCKTESFPDGECKSHGLER	0.2	0.65	1.81	3.07	41	1.97	-0.81	Plantae	Tracheophyta	Liliopsida	Oryza sativa
508	Curvacin A / sakacin A	3258	AP00637	NCBI	0.0042	1.00E-04	RSYGNGVYCNNSKCWVNWGEAKENIAGIVISGWASGLAGM	0.2	0.61	1.62	3.07	40	0.88	-0.1	Bacteria	Firmicutes	Bacilli	Enterococcus faecium
509	Cecropin A1	9679	AP00126	APD	0.007	0	GGLKKLGKKLEGVGKRVFKASEKALPVAVGIKALGK	0.2	0.62	1.62	3.07	36	8	-0.04	Animalia	Arthropoda	Insecta	Aedes albopictus
510	Chicken AvBD4	2912	AP00743	NCBI	0	0	RPYMECGYRGTFCHRGKCPRGNDYLGSCHSGYNCCRW	0.2	0.49	1.55	3.08	37	3.81	-1.01	Animalia	Chordata	Aves	Tachycineta bicolor
511	LL-37	5252	AP00310	NCBI	0.7582	0.0054	LGKFFRKVKKKIGGGLKKIGQKIKDFLGNLVPRTAS	0.2	0.73	2.01	3.08	36	10	-0.36	Animalia	Chordata	Mammalia	Chlorocebus sabaeus
512	Myticin B	11687	AP01790	NCBI	0	0	CTSYYCSKFCGSAGCSLYGCYKLHPGKICYCLHCCR	0.2	0.56	1.71	3.08	36	3.62	0.19	Animalia	Mollusca	Bivalvia	Mytilus galloprovincialis
513	Cecropin C	2386	AP00130	NCBI	0.0333	1.00E-04	GWLKDFGRRIERVGQHTRDATIQAIGV	0.2	0.64	1.73	3.08	27	2.09	-0.53	Animalia	Arthropoda	Insecta	Musca domestica
514	P. sarana Hepcidin	6384	AP02445	NCBI	0.0054	0.0027	QSHLSLCRWCCNCCRGNKGCGFCCRF	0.2	0.59	1.68	3.08	26	3.59	-0.06	Animalia	Chordata	Actinopterygii	Micropterus salmoides
515	Catestatin	10108	AP00857	NCBI	0.6151	0.0807	SMKLSFRARAYNFGGPELQL	0.2	0.71	2.19	3.08	20	2	-0.31	Animalia	Chordata	Mammalia	Mustela putorius
516	Retrocyclin-3	9060	AP01209	APD	0	0.063	RICRCICGRRICRCICGR	0.2	0.32	1.07	3.08	18	5.63	0.29	Other	NA	NA	NA
517	Cecropin B	9667	AP00133	APD	0.0071	0	GGLKKLGKKLEGVGKRVFKASEKALPVLTGYKAIG	0.2	0.62	1.65	3.08	35	7	-0.16	Animalia	Arthropoda	Insecta	Aedes albopictus
518	Bombinin-like peptide 2	1127	AP00051	APD	0.0073	0.0253	GIGAAILSAGKSALKGLAKGLAEHF	0.2	0.57	1.54	3.08	25	2.09	0.63	Animalia	Chordata	Amphibia	Bombina orientalis
519	Apl_AvBD-2	652	AP00198	NCBI	0.0526	0.011	PGLSSPRRDMLFCRHGSCHFRRCPFHLIEVGSCFGFRKCCK	0.2	0.63	1.86	3.08	41	5.9	-0.24	Animalia	Chordata	Aves	Buceros rhinoceros
520	Myticin B	11683	AP01790	NCBI	0	0	LCTSYYCSKFCGSAGCSLYGCDKLHPGKICYCLHCRR	0.2	0.56	1.61	3.08	37	3.68	0.04	Animalia	Mollusca	Bivalvia	Mytilus galloprovincialis
521	Ar-AMP	9998	AP00912	NCBI	0.1422	2.00E-04	QELCPQGMCCSRYGYCGTTKDYCG	0.2	0.67	1.72	3.08	24	-0.31	-0.56	Fungi	Ascomycota	Eurotiomycetes	Talaromyces atroroseus
522	Cecropin A1	2272	AP00126	NCBI	0.0016	0.0028	RVFRASEKALPVVTGYKAIGK	0.2	0.57	1.54	3.08	21	4	-0.01	Animalia	Arthropoda	Insecta	Aedes aegypti
523	Cecropin A	2255	AP00139	NCBI	0.3374	0.0708	RWKFFKKIEKVGQNIRDGIIKAGP	0.2	0.69	2.03	3.09	24	5	-0.69	Animalia	Arthropoda	Insecta	Chrysodeixis includens
524	LSer-Def3	5349	AP02504	NCBI	0	7.00E-04	ATCDLLSKWNWNHTACAAHCVTKGFKGGYCSDKAVCVCR	0.2	0.53	1.51	3.09	39	2.81	-0.04	Animalia	Arthropoda	Insecta	Drosophila elegans
525	BM Moricin	1035	AP00147	NCBI	0.7124	0.0882	AKIPIKAIKTVGKAVGKGLRAINIASTANDVFNFLEPKKRK	0.2	0.72	2.07	3.09	41	8	-0.13	Animalia	Arthropoda	Insecta	Antheraea pernyi
526	Chicken AvBD11	3007	AP01613	NCBI	0	0	PRDTQRCLEYHGYCFHLKSCPEPFAAFGTCYRRRRTCCV	0.2	0.53	1.72	3.09	39	3.81	-0.64	Animalia	Chordata	Aves	Geospiza fortis
527	Apidaecin IB	613	AP00007	APD	0.5906	0.0848	GNNRPVYIPQPRPPHPRI	0.2	0.71	2.04	3.09	18	3.09	-1.41	NA	NA	NA	NA
528	Snakin-Z	8609	AP02258	NCBI	0.0158	0.0799	CRRCNCVPPGTSGNQEVCPCYASL	0.2	0.59	1.78	3.09	24	0.69	-0.24	Plantae	Tracheophyta	Magnoliopsida	Glycine max
529	Vibi J	11532	AP01126	NCBI	0.0045	0	PCGEGCVYLPCFTAPLGCSCSSKVCYRN	0.2	0.62	1.67	3.09	28	0.63	0.3	Plantae	Tracheophyta	Magnoliopsida	Viola baoshanensis
530	CPF-AM4	9015	AP01129	APD	0	0	GLGSLVGNALRIGAKLL	0.2	0.54	1.63	3.09	17	2	1	Animalia	NA	NA	NA
531	Ac-AMP1	9870	AP01584	NCBI	0.0112	0.0025	RGTCSGGRCCSKYGYCGTGPAYCG	0.2	0.61	1.8	3.09	24	2.69	-0.41	Plantae	Tracheophyta	Magnoliopsida	Stellaria media
532	AgaDef	498	AP01363	NCBI	3.00E-04	0.002	ATCDLLSKWNWNHTACAAHCIARKFKGGYCNDKAVCVCRH	0.2	0.55	1.55	3.09	40	3.9	-0.22	Animalia	Arthropoda	Insecta	Drosophila ananassae
533	Bovine Beta-defensin 11	1330	AP00046	NCBI	0.1491	0.0086	PLSCGRNKGICVPIRCPGKMKQIGTCVGRAV	0.2	0.66	1.77	3.09	31	5.75	0.1	Animalia	Chordata	Mammalia	Bos grunniens
534	Crotamine	3182	AP01650	NCBI	0.8021	0.002	HCFPKEKICLPPSSDFGKMDCRWRWKCCKKGSG	0.2	0.74	2.03	3.09	33	4.78	-0.85	Animalia	Chordata	Reptilia	Crotalus durissus
535	PGLa-MW1	9194	AP02484	APD	0.0057	0.0137	GMASKAGSVLGKITKIALGAL	0.2	0.57	1.7	3.1	21	3	0.86	Animalia	Chordata	Amphibia	Xenopus borealis
536	Virescein	8007	AP00372	NCBI	0.0302	0.0025	LRAVNIASTAHDVYTFFKPKKRH	0.2	0.63	1.64	3.1	23	4.18	-0.5	Animalia	Arthropoda	Insecta	Heliothis virescens
537	Fa-AMP1	3935	AP01587	NCBI	2.00E-04	1.00E-04	SQHGWCGSTPEYCGTGCQSQC	0.2	0.58	1.77	3.1	21	-1.16	-0.78	Plantae	Tracheophyta	Magnoliopsida	Gossypium hirsutum
538	Chromacin	3028	AP02352	NCBI	0.046	0.0664	HPGPQAEGDSEGPSQGLGDKEK	0.2	0.63	2	3.1	22	-2.91	-1.74	Animalia	Chordata	Mammalia	Hipposideros armiger
539	EC-hepcidin2	3671	AP01702	NCBI	0.8707	0.0903	MKTFSAAVAVAVVLTFICVQQSSAVPVTELEEPMSMD	0.2	0.74	2.19	3.1	37	-3.06	0.84	Animalia	Chordata	Actinopterygii	Oreochromis niloticus
540	Snakin-Z	8676	AP02258	NCBI	1.00E-04	0.0014	CARCNCVPPGTYGNYNTCPCYATM	0.2	0.54	1.79	3.1	24	0.69	-0.18	Plantae	Tracheophyta	Liliopsida	Allium sativum
541	hBD-28	4384	AP01315	NCBI	4.00E-04	2.00E-04	ARHRRCFSSISGYCRKKCELGETYEIACVNGKLCCIN	0.2	0.57	1.77	3.1	37	3.72	-0.29	Animalia	Chordata	Mammalia	Tursiops truncatus
542	Nigrocin-OG20	5971	AP01313	NCBI	0.0127	0.0063	GLLSGIPGAGKHIVCGLSGLC	0.2	0.6	1.7	3.1	21	0.96	1.07	Animalia	Chordata	Amphibia	Odorrana grahami
543	THP-3	7889	AP00269	NCBI	0.6556	2.00E-04	CRKGSCHFGRCPIPLVKVGSCFG	0.2	0.72	2.03	3.1	23	3.84	0.26	Animalia	Chordata	Aves	Tyto alba
544	Chicken AvBD4	2904	AP00743	NCBI	0	1.00E-04	RPYMQCGYRGTFCHKGKCPRGNYYLGPCRSGYSCCRW	0.2	0.47	1.54	3.1	37	6.71	-0.92	NA	NA	NA	NA
545	Hinnavin II	4609	AP01159	NCBI	0.2721	0.0677	RWKIFKKIEKVGRNVRDGIIKAGPAVAVVEQAATVVKG	0.2	0.68	1.9	3.1	38	6	0	Animalia	Arthropoda	Insecta	Papilio xuthus
546	Hepcidin	4482	AP00302	APD	0	0	GCRFCCNCCPNMSGCGVCCRF	0.2	0.58	1.74	3.1	21	1.5	0.58	Animalia	Chordata	Actinopterygii	Dicentrarchus labrax
547	Apl_AvBD-2	657	AP00198	NCBI	0.0037	0.0229	AGLSSPKRDMLFCKRGSCHFGRCPSHLIKVGRCFGFRSCCK	0.2	0.55	1.73	3.1	41	7.81	-0.18	Animalia	Chordata	Aves	Tympanuchus cupido
548	Scolopendin 2	12117	AP02447	NCBI	0.4053	9.00E-04	AGLQFPVGRVARLLRK	0.2	0.69	1.78	3.1	16	4	0.18	Animalia	Chordata	Actinopterygii	Pygocentrus nattereri
549	Psalmopeotoxin I	11972	AP02553	NCBI	0.0074	0.0248	ACGHLHDPCPNDRPGHRTCCIGLQCRYGSCLVQV	0.2	0.57	1.59	3.1	34	0.9	-0.26	Animalia	Arthropoda	Arachnida	Chilobrachys guangxiensis
550	EchAMP	3658	AP02169	NCBI	1.00E-04	2.00E-04	PWLTLRHRVTWEPISPVSKG	0.2	0.56	1.72	3.1	20	2.09	-0.45	NA	NA	NA	NA
551	Snakin-Z	8660	AP02258	NCBI	4.00E-04	0.0011	CSRCNCVPPGTSGNQEMCPCYAN	0.2	0.56	1.75	3.11	23	-0.31	-0.47	Plantae	Tracheophyta	Magnoliopsida	Medicago truncatula
552	P. sarana Hepcidin	6376	AP02445	APD	0	0	QSHLSLCRYCCNCCRNKGCGYCCKF	0.2	0.54	1.66	3.11	25	3.59	-0.2	Animalia	Chordata	Actinopterygii	Labeo rohita
553	rCRAMP	12083	AP00498	NCBI	0.2469	0.0386	GLLQKGGEKIGEKLENIGRKIKDFFQSL	0.2	0.68	2.03	3.11	28	2	-0.61	Animalia	Chordata	Mammalia	Marmota marmota
554	Px-cec2	7094	AP02632	NCBI	0.0952	0.0863	FKKIEKVGRNVRDGIIKAGPAVAVVGQAATVVK	0.2	0.66	1.88	3.11	33	5	0.25	Animalia	Arthropoda	Insecta	Papilio xuthus
555	Ostrich AvBD1	6328	AP01321	NCBI	0.0772	0.0016	APRNKEKCHREKGFCGFLKCSFPFIISGKCSRFFFCCKKIF	0.2	0.65	1.77	3.11	41	7.72	-0.12	Animalia	Chordata	Aves	Anas platyrhynchos
556	Brevinin-2-OA5	9605	AP01838	APD	3.00E-04	0	GLLDGILNANFNAAKSAGTSVLNALSCKLSKTC	0.2	0.59	1.7	3.11	33	1.87	0.4	Animalia	Chordata	Amphibia	Odorrana andersonii
557	Vv-AMP1	8057	AP01330	NCBI	0	0	RTCESLSHRFKGICVRNSNCAAICQTE	0.2	0.56	1.64	3.11	27	1.84	-0.33	Plantae	Tracheophyta	Magnoliopsida	Jatropha curcas
558	Circulin F	10675	AP01063	NCBI	0.0041	0	PCAESCVYIPCTVTALLGCSCRN	0.2	0.61	1.8	3.11	23	-0.31	0.75	Plantae	Tracheophyta	Magnoliopsida	Chassalia chartacea
559	FeCath	3077	AP01768	APD	0.2258	0.065	RLGNFFRKAKKKIGRGLKKIGQKIKDFLGNLVPRTES	0.2	0.68	2.02	3.11	37	10	-0.78	Animalia	Chordata	Mammalia	Presbytis obscura
560	Temporin-ECa	8746	AP02209	APD	0.8371	0.0287	FLPGLLAGLL	0.2	0.74	2.18	3.11	10	0	2.12	Animalia	NA	NA	NA
561	Cycloviolacin Y2	12372	AP01078	APD	5.00E-04	2.00E-04	GGTIFDCGESCFLGTCYTAGCSCGNWGLCYGTN	0.2	0.58	1.6	3.12	33	-2.37	0.28	Plantae	Tracheophyta	Magnoliopsida	Viola arvensis
562	Panitide L2	11771	AP02173	NCBI	1.00E-04	0	LPICGETCFTGTCYTPGCTCSYPVC	0.2	0.58	1.75	3.12	25	-1.37	0.56	Plantae	Tracheophyta	Magnoliopsida	Clitoria ternatea
563	Enterocin P	3757	AP00853	NCBI	0.0411	0.0292	ATRSYGNGVYCNDDKCWVNWNEANQQIAGIVISGWASGLAG	0.2	0.62	1.88	3.12	41	-1.13	-0.25	Bacteria	Firmicutes	Bacilli	Enterococcus faecium
564	Kalata B5	11528	AP01047	NCBI	0	6.00E-04	PCGESCVWIPCLTAIAGCSCKNKVCY	0.2	0.54	1.65	3.12	26	0.63	0.63	Plantae	Tracheophyta	Magnoliopsida	Chassalia chartacea
565	Myticin A	5847	AP01789	NCBI	0	0	QSVACTSYYCSKFCGSAGCPLYGCYLLHPGKICYCLHCRR	0.2	0.51	1.6	3.12	40	3.68	0.21	Animalia	Mollusca	Bivalvia	Mytilus galloprovincialis
566	PPT	6959	AP00717	NCBI	0.0092	2.00E-04	RNCESLSHRFKGPCTRDSNCASVCETERFSGG	0.2	0.62	1.83	3.12	32	0.85	-0.9	Plantae	Tracheophyta	Magnoliopsida	Solanum tuberosum
567	LL-37	5248	AP00310	NCBI	0.0482	0	LLGDFFRKAKEKIGKESKRIVQRIKDFLRNLVPRTES	0.2	0.65	1.76	3.12	37	6	-0.75	Animalia	Chordata	Mammalia	Gorilla gorilla
568	Vibi J	11527	AP01126	NCBI	0	0.0023	PCGESCVWIPCLTSAIGCSCKSSVCYRN	0.2	0.52	1.65	3.12	28	0.63	0.42	Plantae	Tracheophyta	Magnoliopsida	Viola baoshanensis
569	Misgurin	5695	AP00492	NCBI	0.012	0.0181	RKRIEELSKFSKKGAAARRRK	0.2	0.59	1.77	3.12	21	8	-1.64	Animalia	Chordata	Actinopterygii	Labrus bergylta
570	A1P	194	AP02517	NCBI	0.4147	0.0543	PPPHIRFNRPFLMMIIDKITHSILFMGKIVNP	0.2	0.7	1.83	3.12	32	3.18	0.29	Animalia	Chordata	Aves	Nestor notabilis
571	PPT	6924	AP00717	NCBI	0	3.00E-04	RTCQSASHRFKGTCVRNSNCANICRTEGFQGG	0.2	0.55	1.85	3.12	32	3.84	-0.76	Plantae	Tracheophyta	Magnoliopsida	Morus notabilis
572	Psyle C	12041	AP01985	NCBI	9.00E-04	2.00E-04	CGESCFAGKCYTPGCTCSRPICK	0.2	0.59	1.79	3.12	23	1.63	-0.02	Plantae	Tracheophyta	Magnoliopsida	Clitoria ternatea
573	PcALF1	6551	AP02442	NCBI	0.0207	0.0034	ASTRSQSGVAGKTAKDFVRKAFQKGLISQQEANQWL	0.2	0.62	1.9	3.13	36	4	-0.67	Animalia	Arthropoda	Malacostraca	Penaeus monodon
574	THP-3	7891	AP00269	NCBI	0.0252	0.0113	CRIGSCHFGRCPIHLVRVGSCFG	0.2	0.62	1.85	3.13	23	2.93	0.53	Animalia	Chordata	Aves	Anas platyrhynchos
575	Cg-Defh1	2592	AP02619	NCBI	0.3143	0.0163	RDQYKCNSHCQSIGCRAGYCDAVTLWLRCTCTDCNGKK	0.2	0.68	2.11	3.13	38	2.65	-0.63	Animalia	Mollusca	Bivalvia	Magallana gigas
576	Brevinin-2PTa	9526	AP01427	APD	0.1581	0.0195	GAIKDALKGAAKTVAVELLKKAQCKLEKTC	0.2	0.66	1.8	3.13	30	3.88	0.01	Animalia	Chordata	Amphibia	Hylarana picturata
577	Cecropin B	2269	AP00133	NCBI	0	0	RVFKAAEKALPVVTGVKALG	0.2	0.55	1.65	3.13	20	3	0.58	Animalia	Arthropoda	Insecta	Anopheles arabiensis
578	Hinnavin I	4588	AP00561	NCBI	0.4226	0.0448	WNPFKKLERVGQNIRDGIIKAGPAVAVVGQAASIIKPGK	0.2	0.7	2.07	3.13	39	5	-0.08	Animalia	Arthropoda	Insecta	Papilio polytes
579	Kalata B1	10721	AP00729	NCBI	9.00E-04	5.00E-04	CGESCLLGKCYTPGCTCSRPICKKN	0.2	0.58	1.73	3.13	25	2.63	-0.19	Plantae	Tracheophyta	Magnoliopsida	Clitoria ternatea
580	Chicken AvBD4	2894	AP00743	APD	0.0019	1.00E-04	RYHMQCGYRGTFCTPGKCPYGNAYLGLCRPKYSCCRWL	0.2	0.6	1.67	3.13	38	5.71	-0.51	Animalia	Chordata	Aves	Gallus gallus
581	Myticin A	11661	AP01789	NCBI	0	0	QSVACTSYYCSKFCGSAGCSLYGCYLLHPGKICYCLHCSR	0.2	0.52	1.64	3.13	40	2.68	0.32	Animalia	Mollusca	Bivalvia	Mytilus galloprovincialis
582	Brevinin-2PTc	9596	AP01429	APD	2.00E-04	4.00E-04	GLLDSFKNAMIGIAKSAGKTALNKIACKIDKTC	0.2	0.56	1.56	3.13	33	3.87	0.2	Animalia	Chordata	Amphibia	Hylarana picturata
583	Pth-St1	8469	AP00990	NCBI	0.0284	0.0123	RKCESQSFRFKGPCSRDAN	0.2	0.62	1.85	3.13	19	2.88	-1.44	Plantae	Tracheophyta	Liliopsida	Zea mays
584	Cecropin A	2524	AP00139	NCBI	0.0016	0	RNVRDGIIKAGPAIGVLGQA	0.2	0.62	1.78	3.13	20	2	0.22	Animalia	Arthropoda	Insecta	Spodoptera exigua
585	Cycloviolacin H3	10897	AP01057	NCBI	0.0208	0.0259	GVPLCGETCFMGSCYTPGCSCDA	0.2	0.6	1.57	3.13	23	-2.31	0.47	Plantae	Tracheophyta	Magnoliopsida	Clitoria ternatea
586	Apl_AvBD-2	660	AP00198	NCBI	0	0	PRREMFLCRGGSCHFGGCPIHLIKVGRCFGFRSCC	0.2	0.49	1.63	3.13	35	4.81	0.15	Animalia	Chordata	Aves	Taeniopygia guttata
587	Cycloviolacin O16	10920	AP01068	NCBI	1.00E-04	2.00E-04	GLPTCGETCTLGTCYVPDCSCSWPICMK	0.2	0.56	1.68	3.13	28	-1.37	0.35	Plantae	Tracheophyta	Magnoliopsida	Clitoria ternatea
588	Cecropin A	2243	AP00139	NCBI	0.0173	0.0214	RWKFFKKIEKVGQNIRDGIIKAGPAVAVVGQAASI	0.2	0.6	2.03	3.13	35	5	0.09	Animalia	Arthropoda	Insecta	Trichoplusia ni
589	hBD-28	4402	AP01315	NCBI	0.0807	5.00E-04	RPKKCFSNVTGFCRKRCKLGETSDKGCLRGKFCCVN	0.2	0.65	1.75	3.13	36	7.63	-0.62	Animalia	Chordata	Mammalia	Marmota marmota
590	Chicken CATH-2	2886	AP00548	NCBI	0	0.0043	RFGRFLKKVRRFIPKVIIAAQVGSRFG	0.2	0.51	1.62	3.14	27	8	0.13	Animalia	Chordata	Aves	Coturnix japonica
591	Ac-AMP1	9848	AP01584	NCBI	0.0124	0.0016	CPGGLCCSQFGWCGSTPDYCG	0.2	0.61	1.72	3.14	21	-1.31	0.11	Plantae	Tracheophyta	Magnoliopsida	Cajanus cajan
592	Nigrocin-OG20	5968	AP01313	NCBI	7.00E-04	0.0048	GPLSGILGAGKHIVCGLSGLC	0.2	0.56	1.75	3.14	21	0.96	1.07	Animalia	Chordata	Amphibia	Odorrana grahami
593	Parkerin	6494	AP01583	NCBI	0.0104	0.004	GWASTLKNVAGGLCKITGAA	0.2	0.61	1.92	3.14	20	1.94	0.5	Animalia	Chordata	Amphibia	Nanorana parkeri
594	sBD-1	7443	AP00268	NCBI	0.1134	0.0082	LSCHRKRGVCFPIRCPGHMRQIGTCFGRPIKCCRS	0.2	0.66	1.81	3.14	35	7.81	-0.27	Animalia	Chordata	Mammalia	Bubalus bubalis
595	PtALF2	6989	AP02151	NCBI	0.3599	9.00E-04	LWHNDSVDFMGHIYYFRRRPKIRRFKLYHEGKFWCPGWAPFE	0.2	0.69	1.73	3.14	42	4.21	-0.8	Animalia	Arthropoda	Malacostraca	Portunus trituberculatus
596	Ac-AMP1	9830	AP01584	NCBI	0	0	GECNMYGRCPAGYCCSKYGYCGLGPAYCG	0.2	0.55	1.63	3.14	29	0.62	-0.15	NA	NA	NA	NA
597	Cecropin B	2225	AP00183	NCBI	0	0	RWKVFKKIEKMGRNIRDGIVKAGPAIEVLGSAKAL	0.2	0.57	1.76	3.14	35	6	-0.16	Animalia	Arthropoda	Insecta	Spodoptera litura
598	Curvacin A / sakacin A	3259	AP00637	NCBI	0.1796	0.0044	RSYGNGVYCNDDKCWVNWNEANQQIAGIVISGWASGLAGM	0.2	0.67	1.67	3.14	40	-1.13	-0.24	Bacteria	Firmicutes	Bacilli	Enterococcus faecium
599	Kalata B1	10709	AP00729	NCBI	1.00E-04	0.0104	GLPICGETCTLGTCYTVGCTCSWPICTRN	0.2	0.5	1.71	3.14	29	-0.37	0.42	Plantae	Tracheophyta	Magnoliopsida	Viola baoshanensis
600	Parigidin-br1	11783	AP01915	NCBI	0	0.0018	AGTVPCGESCVFIPCITGIAGCSCKNKVCYLN	0.2	0.41	1.51	3.14	32	0.63	0.75	Plantae	Tracheophyta	Magnoliopsida	Clitoria ternatea
601	cc-CATH2	2165	AP01749	NCBI	0.0049	0.0059	LVQRGRFGRFLGKIRRFRPKIRISGR	0.2	0.59	1.77	3.14	26	10	-0.68	Animalia	Chordata	Aves	Melopsittacus undulatus
602	A1P	182	AP02517	NCBI	0.2369	0.0905	PPTIKFNRPFLMLIIDKTTHSILFMGKIINP	0.2	0.68	1.5	3.14	31	3.09	0.35	Animalia	Chordata	Reptilia	Chrysemys picta
603	LL-37	5247	AP00310	APD	0.3967	3.00E-04	LLGDFFRKSKEKIGKEFKRIVQRIKDFLRNLVPRTES	0.2	0.69	2.02	3.14	37	6	-0.72	Animalia	Chordata	Mammalia	Homo sapiens
604	Curvacin A / sakacin A	3266	AP00637	NCBI	0.2585	0.0159	RSYGNGVYCNKQKCWVNWNEAKQQIAGIVIGGWASSLASM	0.2	0.68	1.79	3.14	40	2.87	-0.27	Bacteria	Firmicutes	Bacilli	Enterococcus faecalis
605	rtCATH-1d	7370	AP02538	NCBI	1.00E-04	0.0036	RRSKVRICSRGENCRS	0.2	0.53	1.6	3.14	16	4.88	-1.41	Animalia	Chordata	Actinopterygii	Oncorhynchus kisutch
606	BIN1b	1008	AP01592	NCBI	0.1073	0.0074	GIRNTICLMQHGTCRLFFCRSGEKKGDICSDPWNRCCIQN	0.2	0.65	1.94	3.15	40	2.72	-0.4	Animalia	Chordata	Mammalia	Galeopterus variegatus
607	NRC-6	9358	AP00782	APD	1.00E-04	0	GWGSIFKHGRHAAKHIGHAAVNHYL	0.2	0.59	1.72	3.15	25	3.45	-0.38	Animalia	Chordata	Actinopterygii	Pseudopleuronectes americanus
608	MtDef4	5735	AP02428	NCBI	0	0	RRCESQSHKFKGPCVSDSNCGSVCRGE	0.2	0.55	1.73	3.15	27	1.84	-1.02	Plantae	Tracheophyta	Magnoliopsida	Medicago truncatula
609	Hyfl M	11434	AP01094	NCBI	0.0034	0.0069	PCGESCVFIPCTVTALLGCSCKDKVCYKN	0.2	0.58	1.65	3.15	29	0.63	0.48	Plantae	Tracheophyta	Magnoliopsida	Clitoria ternatea
610	Clavanin B	3081	AP00277	APD	0.6038	0.0025	AFKLLGRIIHHVGNFVYGFSHVF	0.2	0.71	1.96	3.15	23	2.27	0.76	NA	NA	NA	NA
611	Penaeidin-2a	6625	AP00393	NCBI	0.3075	0.082	VCNACYRLSVSDARNCCIRFGSCCHLVK	0.2	0.69	1.6	3.15	28	2.72	0.39	Animalia	Arthropoda	Malacostraca	Litopenaeus vannamei
612	Circulin B	3048	AP00275	APD	0.0246	0.0164	GTFPCGESCVWIPCISKVIGCACKSKVCYKN	0.2	0.61	2	3.15	31	2.63	0.43	Plantae	Tracheophyta	Magnoliopsida	Viola biflora
613	Cecropin A	2277	AP00127	NCBI	0.4557	0.089	RWKLFKKIEKVGRKVRDGLIKAGPAIAVIGQAK	0.2	0.7	2.01	3.15	33	8	-0.22	Animalia	Arthropoda	Insecta	Bombyx mori
614	Maximin 1	5435	AP00058	NCBI	0.0111	0.0153	GIGGKILSGLKTALKGAAKELAATY	0.2	0.6	1.54	3.15	25	3	0.34	Animalia	Chordata	Amphibia	Bombina maxima
615	A1P	173	AP02517	NCBI	0.0185	2.00E-04	PPPHIRFNRPFLMVILDKTTHSILFMGKIVNPAA	0.2	0.63	1.74	3.15	34	3.18	0.27	Animalia	Chordata	Aves	Cariama cristata
616	Chromacin	3019	AP02352	NCBI	0.0071	2.00E-04	HPGPQAKEDSEGPSQGPAGREK	0.2	0.62	1.87	3.15	22	-0.91	-1.93	Animalia	Chordata	Mammalia	Ovis aries
617	eNAP-2	11172	AP00295	NCBI	0.0015	2.00E-04	RPGKCPVLPKGTIGLCAEFCFGDDSCPSGQKCCSN	0.2	0.6	1.84	3.15	35	0.63	-0.19	Animalia	Chordata	Mammalia	Sus scrofa
618	Penaeidin-4C	6636	AP00421	NCBI	0.0667	0.0282	HSSGYTRPLPKPSRPIFIRPIG	0.2	0.64	1.69	3.15	22	4.09	-0.62	Animalia	Arthropoda	Malacostraca	Litopenaeus schmitti
619	Ee-CBP	11920	AP00915	NCBI	0	0	QQCGTQANGALCQDNLCCSQYGYCGNTNEYCGNGCQSQC	0.2	0.56	1.67	3.15	39	-2.5	-0.69	Plantae	Tracheophyta	Magnoliopsida	Arachis ipaensis
620	HbbetaP-1	4288	AP01619	NCBI	0.4392	6.00E-04	AAKFGPSVFTADAQEAWQKFLAVVVSALGKQ	0.2	0.7	1.81	3.15	31	1	0.34	Animalia	Chordata	Actinopterygii	Siniperca chuatsi
621	ALL-38	525	AP00624	NCBI	0.7275	0.0015	ARLGNFFRKAKEKIGGELKKIGQKIKDFLGNLVPRTES	0.2	0.73	1.84	3.15	38	6	-0.67	Animalia	Chordata	Mammalia	Colobus angolensis
622	Enbocin	3696	AP00350	NCBI	0.948	0.026	WDLFKEIEGVGQRVRDAVISAGP	0.2	0.78	2.18	3.16	23	-1	-0.13	Animalia	Arthropoda	Insecta	Spodoptera exigua
623	Snakin-Z	8601	AP02258	NCBI	0.019	0.0312	CARCKCVPKGTSGNLDTCPCYATM	0.2	0.6	1.76	3.16	24	1.69	-0.06	Plantae	Tracheophyta	Magnoliopsida	Populus balsamifera
624	Apl_AvBD-2	661	AP00198	NCBI	0	0	PQREMLFCRGGSCHFGGCPFHLVKVGSCFGFRSCC	0.2	0.52	1.67	3.16	35	2.81	0.23	Animalia	Chordata	Aves	Tachycineta bicolor
625	Bombinin-like peptide 2	1155	AP00051	APD	0.0102	1.00E-04	GIGGVLLGAGKATLKGLAKVLAEKYAN	0.2	0.62	1.77	3.16	27	3	0.51	Animalia	Chordata	Amphibia	Bombina maxima
626	DLP4	3606	AP02548	NCBI	0.0014	0.0798	ATCDLLSKWNWNHTACAAHCIARKFKGGYCNDKAVCVCR	0.2	0.48	1.5	3.16	39	3.81	-0.14	Animalia	Arthropoda	Insecta	Drosophila ananassae
627	Nigrocin-OG13	6022	AP01312	NCBI	3.00E-04	0	GPLSGILGAGKHIVCGLSGL	0.2	0.59	1.74	3.16	20	1.03	1	Animalia	Chordata	Amphibia	Odorrana grahami
628	Brevinin-2TC	1876	AP00457	NCBI	0.5308	0.002	GIWDSIKTFGKKFALNIMDKIKCKIGGGC	0.2	0.71	1.96	3.16	29	3.87	0.08	Animalia	Chordata	Amphibia	Rana amurensis
629	Ir-Def1	5057	AP01754	APD	0	0	GGYYCPFRQDKCHRHCRSFGRKAGYCGGFLKKTCICV	0.2	0.59	1.68	3.16	37	6.8	-0.51	Animalia	Arthropoda	Arachnida	Ixodes ricinus
630	Brevinin-1-OR3	1532	AP01825	NCBI	0.496	0.0334	PFVASVATEMMHHVYCAASRRC	0.2	0.7	1.81	3.16	22	1.06	0.33	Animalia	Chordata	Amphibia	Pelophylax nigromaculatus
631	Human islet amyloid polypeptide	4913	AP02196	NCBI	0.0443	0.0039	RCNTATCVTQRLADFLVRSSNTIGAIYSPTNVGSNTY	0.2	0.64	1.99	3.16	37	1.87	-0.12	Animalia	Chordata	Reptilia	Anolis carolinensis
632	AaeDefB	337	AP01360	NCBI	0	0.007	ATCDLLSKWNWNHTACAAHCLARGNKGGYCNDKAVCVCR	0.2	0.45	1.58	3.16	39	2.81	-0.23	Animalia	Arthropoda	Insecta	Drosophila kikkawai
633	B1CTcu3	88	AP02566	NCBI	0	0	LPLLAGLAANFLPKIFCKITKK	0.2	0.54	1.61	3.16	22	3.93	0.82	Animalia	Chordata	Amphibia	Odorrana grahami
634	Chromacin	3023	AP02352	NCBI	0.002	0.0063	HPGPQAEEDNEGPSQGPVDREK	0.2	0.57	1.87	3.16	22	-3.9	-2.07	Animalia	Chordata	Mammalia	Camelus bactrianus
635	HbbetaP-1	4244	AP01619	NCBI	0.0125	0.0109	AAKFGPSVFTPEVHETWQKFLNVVVAALGKQYH	0.2	0.6	1.8	3.16	33	1.18	0.01	Animalia	Chordata	Actinopterygii	Ictalurus punctatus
636	Brevinin-2GHb	1697	AP00583	NCBI	0	5.00E-04	GLITDTLKGAAKTVAAELLRKAHCKLTNSC	0.2	0.52	1.52	3.16	30	2.97	0.12	Animalia	Chordata	Amphibia	Sylvirana guentheri
637	ABF-2	9817	AP01524	NCBI	0.1516	0.0054	LSTCNNMDVPVLDKAARALCITSCSVQ	0.2	0.66	1.99	3.16	27	-0.19	0.44	Animalia	Nematoda	Secernentea	Nippostrongylus brasiliensis
638	FeCath	3074	AP01768	NCBI	0.7452	0.0653	RLGNFFRKAKEKIGRGLKKIGQKIKDFWGNLVPRTES	0.2	0.73	1.97	3.16	37	8	-0.89	Animalia	Chordata	Mammalia	Trachypithecus cristatus
639	Circulin B	10519	AP00275	NCBI	0.0506	0.0036	GTLPCGESCVWIPCISSVVGCSCKSKVCYKN	0.2	0.64	1.87	3.16	31	1.63	0.47	Plantae	Tracheophyta	Magnoliopsida	Viola odorata
640	Chicken AvBD2	2849	AP00298	NCBI	0.12	0.0336	LCRKGSCHFGRCPFHLVKVGSCFGFRSCCKEPME	0.2	0.66	2.02	3.16	34	3.81	-0.05	Animalia	Chordata	Aves	Nipponia nippon
641	Scarabaecin	7456	AP01150	APD	0.6864	0.0989	ELPKLPDDKVLIRSRSNCPKGKVWNGFDCKSPFAFS	0.2	0.72	2.18	3.16	36	2.88	-0.59	Animalia	Arthropoda	Insecta	Oryctes rhinoceros
642	THP-3	7898	AP00269	NCBI	0.9934	0.0054	CRKGSCHYGRCPIHLIKVGRCFG	0.2	0.82	2.19	3.16	23	4.93	-0.14	Animalia	Chordata	Aves	Philomachus pugnax
643	A1P	189	AP02517	NCBI	0.0441	0.0016	PPPHIRFNRPFLMMIVDKTSHGILFMGKIVNPAA	0.2	0.64	1.85	3.17	34	3.18	0.23	Animalia	Chordata	Aves	Aquila chrysaetos
644	PPT	6912	AP00717	NCBI	0	2.00E-04	RTCESQSHRFKGACVSETNCASVCQTEGFSGG	0.2	0.56	1.71	3.17	32	-0.15	-0.54	Plantae	Tracheophyta	Magnoliopsida	Capsicum annuum
645	BTD-7	9056	AP00856	APD	0.003	0	RCVCTRGFCRCFCRRGVC	0.2	0.63	1.77	3.17	18	4.63	0.28	Animalia	NA	NA	NA
646	Sapecin B	7431	AP00228	APD	0	7.00E-04	LTCEIDRSLCLLHCRLKGYLRAYCSQQKVCRCVQ	0.2	0.53	1.67	3.17	34	3.72	0.02	Animalia	Arthropoda	Insecta	Sarcophaga peregrina
647	PPT	6934	AP00717	NCBI	0	1.00E-04	RTCESQSHRFKGTCVSASNCANVCHNEGFIGG	0.2	0.51	1.67	3.17	32	0.94	-0.45	Plantae	Tracheophyta	Magnoliopsida	Arabidopsis thaliana
648	HbbetaP-1	4257	AP01619	NCBI	0.1514	0.0112	AAKFGPSVFTPGFQEAWQKFLAVVVSALGKQYH	0.2	0.66	1.71	3.17	33	2.09	0.21	Animalia	Chordata	Actinopterygii	Fundulus heteroclitus
649	Myticin B	11675	AP01790	NCBI	0.3864	8.00E-04	ACTSYYCSKFCGSAGCSLYGCYKLHPGKICYCLHCSR	0.2	0.69	1.74	3.17	37	3.68	0.14	Animalia	Mollusca	Bivalvia	Mytilus galloprovincialis
650	Vv-AMP1	8070	AP01330	NCBI	3.00E-04	6.00E-04	RTCESQSHRFKGTCVSASNCANVCHNE	0.2	0.58	1.82	3.18	27	0.94	-0.76	Plantae	Tracheophyta	Magnoliopsida	Arabidopsis thaliana
651	Cycloviolacin O5	10817	AP01039	NCBI	0.197	0.0536	PCGESCVWIPCISSVVGCSCKSKVCYKN	0.2	0.67	1.66	3.18	28	1.63	0.42	Plantae	Tracheophyta	Magnoliopsida	Viola odorata
652	ChaC8	10419	AP01990	NCBI	0.9731	0.0256	GIPCGESCVFIPCTVTALLGCSCKSKVCYK	0.2	0.81	2	3.18	30	1.63	0.8	Plantae	Tracheophyta	Magnoliopsida	Clitoria ternatea
653	Cliotide T19	10735	AP02328	NCBI	0.1052	0.0334	GGVPLCGETCFMGSCYTPGCSC	0.2	0.65	1.75	3.18	22	-1.31	0.55	Plantae	Tracheophyta	Magnoliopsida	Clitoria ternatea
654	PR-bombesin	6961	AP01233	APD	2.00E-04	5.00E-04	QKKPPRPPQWAVGHFM	0.2	0.57	1.77	3.18	16	3.09	-1.22	Animalia	Chordata	Amphibia	Bombina maxima
655	GHH20	9176	AP01494	APD	0.0509	0.0144	GHHPHGHHPHGHHPHGHHHPH	0.2	0.63	1.88	3.18	21	1.18	-2.36	Animalia	NA	NA	NA
656	Cyclopsychotride A	10174	AP00282	NCBI	0.0752	0.0113	GVPCAESCVYIPCTITALFGCSCKDKVCYNN	0.2	0.65	1.74	3.18	31	-0.37	0.5	Plantae	Tracheophyta	Magnoliopsida	Chassalia chartacea
657	Cryptdin-3	3233	AP00138	NCBI	0	1.00E-04	LRGLLCYCRKGHCKRGERVRGTC	0.2	0.54	1.72	3.18	23	5.84	-0.65	Animalia	Chordata	Mammalia	Mus musculus
658	Pth-St1	8461	AP00990	NCBI	1.00E-04	2.00E-04	RTCESQSHRFKGPCARKAN	0.2	0.57	1.69	3.18	19	3.97	-1.47	Plantae	Tracheophyta	Liliopsida	Oryza sativa
659	Brevinin-2GHb	1698	AP00583	NCBI	0	0.0079	GLVTDTLKGAAKTVAAELLRKAHCKLTNSC	0.2	0.5	1.69	3.18	30	2.97	0.11	Animalia	Chordata	Amphibia	Sylvirana guentheri
660	Lividin 8 HLmb	5235	AP02672	NCBI	0.0093	7.00E-04	AVPLIYNRPGVYVTKRPKGK	0.2	0.62	1.81	3.18	20	5	-0.52	Animalia	Chordata	Amphibia	Amolops mantzorum
661	Gambicin	4088	AP02205	NCBI	0	0.0015	APTCARCKSIGARYCGYGYLNRKGVSCDGQVSI	0.2	0.46	1.82	3.18	33	3.75	-0.18	Animalia	Arthropoda	Insecta	Anopheles gambiae
662	Cecropin C	2532	AP00623	NCBI	0.0295	0.0089	RVFNAAQKGLPVAAGIKGLG	0.2	0.62	1.6	3.18	20	3	0.4	Animalia	Arthropoda	Insecta	Aedes aegypti
663	PhD4	3435	AP01670	NCBI	0	0.0026	ACACRIPSCFAGERRYGTCFYLGRVWAFCC	0.2	0.43	1.47	3.18	30	2.63	0.46	Animalia	Chordata	Mammalia	Pongo abelii
664	Bombinin-like peptide 2	1157	AP00051	NCBI	4.00E-04	0.0391	GIGGALLSAGKAALKGLAKVL	0.2	0.5	1.71	3.18	21	3	1.06	Animalia	Chordata	Amphibia	Bombina maxima
665	Chicken AvBD2	2815	AP00298	NCBI	2.00E-04	5.00E-04	LFCRGGSCHFGGCPFHLIKVGSCFGFRSCCK	0.2	0.57	1.71	3.18	31	3.81	0.51	Animalia	Chordata	Aves	Tachycineta bicolor
666	Myticin A	11674	AP01789	NCBI	0	0	QSVACTSYYCSKFCGSAGCSLYGCYLLHPGKFCYCLHCRR	0.2	0.49	1.64	3.18	40	3.68	0.19	Animalia	Mollusca	Bivalvia	Mytilus galloprovincialis
667	BnPRP1	8207	AP02601	NCBI	0.7331	0.02	MAPPTLNPYGQHPMAPPSQNPYGQPMAPP	0.2	0.73	2.48	3.18	29	0.09	-0.92	Plantae	Tracheophyta	Magnoliopsida	Brassica napus
668	Cliotide T2	3104	AP01775	NCBI	0.0095	0.0011	CGETCVLGRCYTPNCRCQYPIC	0.2	0.62	1.78	3.18	22	0.63	0	Plantae	Tracheophyta	Liliopsida	Steinchisma laxum
669	Parigidin-br1	11798	AP01915	NCBI	4.00E-04	1.00E-04	AGVIPCGESCVWIPCISAAIGCSCKKNVCYRN	0.2	0.59	1.77	3.18	32	1.63	0.6	Plantae	Tracheophyta	Magnoliopsida	Clitoria ternatea
670	Vv-AMP1	8077	AP01330	NCBI	0.0117	1.00E-04	RTCESQSHKFKGLCVRASNCANVCKTE	0.2	0.63	1.81	3.19	27	2.84	-0.63	Plantae	Tracheophyta	Liliopsida	Asparagus officinalis
671	Maximin 1	5433	AP00058	NCBI	0.0128	0.0912	GIGGKILGGPKTALKGAAKELASTY	0.2	0.58	1.46	3.19	25	3	0.04	Animalia	Chordata	Amphibia	Bombina maxima
672	ChaC8	10367	AP01990	NCBI	0.0811	0.0719	LPCGESCVWIPCISAVVGCSCKSKVCYK	0.2	0.65	1.85	3.19	28	1.63	0.78	Plantae	Tracheophyta	Magnoliopsida	Viola odorata
673	MtDef4	5728	AP02428	NCBI	0.0018	0	RVCQSQSHYFKGPCARDHNCAWVCRNE	0.2	0.62	1.78	3.19	27	1.93	-0.96	Plantae	Tracheophyta	Magnoliopsida	Populus balsamifera
674	human LL-29	4954	AP00629	NCBI	0.0066	0.023	LGNFFRKAKEKIGGGLKKIGQKIKDF	0.2	0.58	1.84	3.19	26	6	-0.63	Animalia	Chordata	Mammalia	Rhinopithecus bieti
675	hBD-28	4397	AP01315	NCBI	0.1818	0.0122	AWTKKCFNNISGFCRKRCQMGEIYETGCLGGKLCCV	0.2	0.67	1.85	3.19	36	3.63	-0.09	Animalia	Chordata	Mammalia	Ochotona princeps
676	Kalata B5	11522	AP01047	NCBI	0	1.00E-04	PCGESCVWIPCLTSTVGCSCKSKVCYRN	0.2	0.57	1.84	3.19	28	1.63	0.21	Plantae	Tracheophyta	Magnoliopsida	Viola biflora
677	Nigrocin-OG20	5972	AP01313	NCBI	0	2.00E-04	GLLSGILGAGKHIVCGLGGLC	0.2	0.56	1.69	3.19	21	0.96	1.35	Animalia	Chordata	Amphibia	Odorrana grahami
678	Isracidin	5069	AP01400	NCBI	0.0537	0.0397	RPKHPINHQGLSPEVPNENLLRF	0.2	0.63	1.74	3.19	23	1.18	-1.09	Animalia	Chordata	Mammalia	Capra hircus
679	AS-hepc2	781	AP01696	NCBI	0.254	0.0027	AGCRFCCGCCPNMHGCGVCCRF	0.2	0.68	2.07	3.19	22	1.59	0.66	Animalia	Chordata	Actinopterygii	Leiognathus equulus
680	Panitide L2	11773	AP02173	NCBI	0.0773	6.00E-04	LPVCGETCFGGTCNTPGCSCTWPICTR	0.2	0.65	1.8	3.19	27	-0.37	0.27	Plantae	Tracheophyta	Magnoliopsida	Oldenlandia affinis
681	Tricyclon B	12150	AP01145	NCBI	0.0269	0.0117	SGTIFDCGETCLLGKCYTPGCSCGSWALCYGQ	0.2	0.62	1.88	3.19	32	-1.37	0.28	Plantae	Tracheophyta	Magnoliopsida	Viola tricolor
682	PPT	6905	AP00717	NCBI	9.00E-04	0	RTCESQSHSFKGPCSRDSNCATVCQTEGFIGG	0.2	0.6	1.77	3.19	32	-0.16	-0.63	Plantae	Tracheophyta	Magnoliopsida	Solanum chilense
683	BMAP-34	1053	AP00368	APD	0.0227	0.0261	GLFRRLRDSIRRGQQKILEKARRIGERIKDIFRG	0.2	0.61	1.75	3.19	34	8	-1.01	Animalia	Chordata	Mammalia	Bos taurus
684	hBD-27	11284	AP00197	NCBI	0.0018	0.0022	QLKTCWDNYVQGHCRQICRVNALCENGRYCCLNIKELQAC	0.2	0.59	1.69	3.19	40	1.66	-0.36	Animalia	Chordata	Mammalia	Cercocebus atys
685	kalata B9	9551	AP01108	APD	0.011	0.0012	GSVFNCGETCVLGTCYTPGCTCNTYRVCTKD	0.2	0.62	1.81	3.19	31	-0.37	0.03	Plantae	Tracheophyta	Magnoliopsida	Oldenlandia affinis
686	MtDef4	5769	AP02428	NCBI	0.005	0.0313	RTCESLSYSFKGLCVRDHNCAVVCQTE	0.2	0.57	1.68	3.19	27	-0.16	-0.16	Plantae	Tracheophyta	Magnoliopsida	Cicer arietinum
687	Psyle E	6977	AP01984	NCBI	0.0575	0.0144	GGTPCGESCVYIPCFTAVVGCTCKDKVCY	0.2	0.64	1.85	3.19	29	-0.37	0.54	Plantae	Tracheophyta	Magnoliopsida	Pigea floribunda
688	Cecropin C	2530	AP00623	NCBI	0	6.00E-04	RVFNAAEKALPVVAGAKAL	0.2	0.56	1.72	3.19	19	2	0.66	Animalia	Arthropoda	Insecta	Aedes aegypti
689	MtDef4	5776	AP02428	NCBI	0.0687	0.1054	RTCASQSHRFKGVCLSDTNCASVCKTE	0.2	0.65	1.9	3.19	27	1.84	-0.41	Plantae	Tracheophyta	Magnoliopsida	Arachis duranensis
690	Buforin II	12223	AP00308	NCBI	0	2.00E-04	TRSSRAGLQFPVGRIHRLLRK	0.2	0.57	1.64	3.19	21	6.09	-0.62	Animalia	Mollusca	Gastropoda	Lottia gigantea
691	SD2	8557	AP01683	NCBI	0.0504	0.0284	GPVTVEARTCQSKSHRFKGPCVSTHNCANVCHNE	0.2	0.63	1.91	3.2	34	2.03	-0.67	Plantae	Tracheophyta	Magnoliopsida	Arabidopsis lyrata
692	cBD-1	2125	AP01591	NCBI	0.0061	0.0629	CRNFRGSCRDECLKNERVYVFCVSGKLCCLKPKDQPHLPQH	0.2	0.56	1.94	3.2	41	3.81	-0.69	Animalia	Chordata	Mammalia	Pan troglodytes
693	B1CTcu1	29	AP02564	NCBI	0	7.00E-04	LLAGLAANFLPTIVCKIAR	0.2	0.56	1.66	3.2	19	1.94	1.38	Animalia	Chordata	Amphibia	Amolops wuyiensis
694	Cecropin A	2502	AP00139	APD	0.8486	0.0102	RWKIFKKIEKMGRNIRDGIVKAGPAIEVLGSAKAIGK	0.2	0.74	2.13	3.2	37	7	-0.24	Animalia	Arthropoda	Insecta	Bombyx mori
695	hBD-28	4379	AP01315	NCBI	0.0054	0	ARPRKCFSNITGYCRKKCQMGEIYEIACPNGKLCCVN	0.2	0.63	1.71	3.2	37	4.63	-0.37	Animalia	Chordata	Mammalia	Ailuropoda melanoleuca
696	Cycloviolacin Y1	10956	AP01077	NCBI	2.00E-04	0.0039	GGSPLLRGETCVLQTCYTPGCSC	0.2	0.55	1.69	3.2	23	-0.25	0.19	Plantae	Tracheophyta	Magnoliopsida	Clitoria ternatea
697	HbbetaP-1	4317	AP01619	NCBI	0.1864	0.0031	AMKFGPSGFNADVQEAWQKFLCVVVSALCRQY	0.2	0.67	1.71	3.2	32	0.87	0.23	Animalia	Chordata	Actinopterygii	Hypophthalmichthys nobilis
698	Vibi J	11530	AP01126	NCBI	0.0084	0.004	PCGETCVFMPCISGPMGCSCKHMVCYRN	0.2	0.61	1.77	3.2	28	0.72	0.29	Plantae	Tracheophyta	Magnoliopsida	Gloeospermum blakeanum
699	hBD-28	4394	AP01315	NCBI	0.0682	0.0034	AKPKRCFNNVSGYCRKKCKMGEIAEVGCLHAKYCCVN	0.2	0.65	1.69	3.2	37	5.72	-0.36	Animalia	Chordata	Mammalia	Microtus ochrogaster
700	THP-1	7849	AP00266	NCBI	3.00E-04	0	GRKSDCFRKNGFCAFLKCPYLTLISGKCSRFHLCCKRIWG	0.2	0.6	1.7	3.2	40	7.72	-0.1	Animalia	Chordata	Aves	Gallus gallus
701	Vv-AMP1	8071	AP01330	NCBI	0.381	0.1098	RTCETLSHKFKGTCLRESNCASVCQTE	0.2	0.69	2.01	3.2	27	0.85	-0.62	Plantae	Tracheophyta	Magnoliopsida	Fragaria vesca
702	MtDef4	5721	AP02428	NCBI	0.002	1.00E-04	RTCESQSHRFKGPCSRDSNCATVCLTE	0.2	0.61	1.73	3.2	27	0.84	-0.84	Plantae	Tracheophyta	Magnoliopsida	Nicotiana tomentosiformis
703	Metchnikowin	5628	AP00171	NCBI	0.0022	1.00E-04	QGPIFDTRPSPFNPNPPRGGPL	0.2	0.61	1.8	3.2	22	1	-1.05	Animalia	Arthropoda	Insecta	Drosophila miranda
704	ALL-38	9941	AP00624	NCBI	0.0013	0.0013	ALPGNFFRKAREKIGKEFKRIVQRIKDFLQHLVPRTEA	0.2	0.59	1.64	3.2	38	6.09	-0.64	Animalia	Chordata	Mammalia	Nomascus concolor
705	Plantaricin CS	6757	AP02405	APD	0.0318	0.0038	GAWKNFWSSLRKGFYDGEAGRAIRR	0.2	0.63	1.74	3.2	25	4	-0.93	Bacteria	Firmicutes	Bacilli	Lactobacillus plantarum
706	MtDef4	5753	AP02428	NCBI	0.0047	0.0016	RTCESQSHRFHGTCVRDSNCASICQTE	0.2	0.6	1.77	3.2	27	-0.06	-0.86	Plantae	Tracheophyta	Magnoliopsida	Nicotiana tomentosiformis
707	Chromacin	3020	AP02352	NCBI	0.3032	0.0499	HPGPQAEEDSEGPSQGPASREK	0.2	0.68	1.99	3.2	22	-2.9	-1.93	Animalia	Chordata	Mammalia	Odocoileus virginianus
708	PPT	6921	AP00717	NCBI	0	4.00E-04	RTCEPQSHSFKGPCSRDSNCATVCQTEGFIGG	0.2	0.5	1.69	3.2	32	-0.16	-0.66	Plantae	Tracheophyta	Magnoliopsida	Solanum lycopersicum
709	Vibi B	12310	AP01118	APD	0	0.0065	GLPVCGETCFGGTCNTPGCTCSYPICTRN	0.2	0.52	1.69	3.2	29	-0.37	0.1	Plantae	Tracheophyta	Magnoliopsida	Viola biflora
710	Macedovicin	9189	AP02221	APD	0	2.00E-04	ASSGWVCTLTIECGTVICACR	0.2	0.55	1.63	3.21	21	-0.25	1.02	Bacteria	Actinobacteria	NA	NA
711	Hepcidin	4494	AP00302	NCBI	0.6693	0.0115	GCRFCCGCCPEMVGCGVCCNF	0.2	0.72	1.73	3.21	21	-0.5	1.01	Animalia	Chordata	Actinopterygii	Dichotomyctere nigroviridis
712	Cecropin A	2511	AP00139	NCBI	0.1205	0.0019	RWKPFKKLEKVGRNIRNGIIRYNGPAVAVIGQATSIAR	0.2	0.66	1.7	3.21	38	8	-0.4	Animalia	Arthropoda	Insecta	Plutella xylostella
713	Myticin B	11684	AP01790	NCBI	0.0463	0.0219	ACRSYYCSKFCGSAGCSLYGCYLLHPGKICYCLHCSR	0.2	0.63	1.56	3.21	37	3.68	0.25	Animalia	Mollusca	Bivalvia	Mytilus galloprovincialis
714	Violacin A	12162	AP01135	NCBI	1.00E-04	0	CGETCFGGTCNTPGCSCTWPIC	0.2	0.59	1.71	3.21	22	-1.37	0.27	Plantae	Tracheophyta	Magnoliopsida	Oldenlandia affinis
715	Dahlein 1.1	8807	AP00696	APD	0.0125	0.034	GLFDIIKNIVSTL	0.2	0.59	1.98	3.21	13	0	1.18	Animalia	NA	NA	NA
716	Bovine Beta-defensin 5	1281	AP00040	NCBI	1.00E-04	0	CPRTMRQIGTCFGPPVKCCR	0.2	0.59	1.91	3.21	20	3.75	-0.22	Animalia	Chordata	Mammalia	Ovis canadensis
717	MtDef4	5727	AP02428	NCBI	0.0019	0.0068	RTCESQSHRFKGPCVSNTNCASVCRTE	0.2	0.58	1.73	3.21	27	1.84	-0.83	Plantae	Tracheophyta	Magnoliopsida	Vigna radiata
718	Ranatuerin-2SKa	7317	AP01925	NCBI	0.2688	0.0271	GLWDTIKQAGKNIFLNVLDKIKCK	0.2	0.68	1.88	3.21	24	2.94	-0.13	Animalia	Chordata	Amphibia	Odorrana schmackeri
719	HbbetaP-1	4276	AP01619	NCBI	0.0036	0.0051	AAKFGPSVFTAGFQEAWQKFLAVVVSALGRQYH	0.2	0.59	1.65	3.21	33	2.09	0.29	Animalia	Chordata	Actinopterygii	Nothobranchius furzeri
720	Bombinin-like peptide 2	1139	AP00051	NCBI	0	0	GIGGALLSFGKSALKGLAKGLAEHF	0.2	0.55	1.73	3.21	25	2.09	0.56	Animalia	Chordata	Amphibia	Bombina orientalis
721	Ranatuerin-2CSa	9580	AP00592	APD	0.4058	0.0181	GILSSFKGVAKGVAKDLAGKLLETLKCKITGC	0.2	0.69	1.71	3.21	32	3.87	0.44	Animalia	Chordata	Amphibia	Rana cascadae
722	Brevinin-2-OR10	1800	AP01851	NCBI	0	0.0023	LLDTFKNMALNAAKSAGVSVLNSLSCKLSKTC	0.2	0.49	1.7	3.21	32	2.87	0.4	Animalia	Chordata	Amphibia	Odorrana grahami
723	A1P	272	AP02517	NCBI	0.8943	0.0919	PPTIDFNHPFLMLIFDRDTNSTLFIGKIVNP	0.2	0.76	1.88	3.21	31	-0.91	0.14	Animalia	Chordata	Aves	Cariama cristata
724	Brevinin-2GRc	1744	AP00577	NCBI	0.0956	0.0352	GIFSLIKGAAKVVAKGLGKKVGKFGLDLMACKVTNQC	0.2	0.65	1.9	3.21	37	5.87	0.51	Animalia	Chordata	Amphibia	Pelophylax nigromaculatus
725	Uperin 7.1	8899	AP00327	APD	0.2795	0.0116	GWFDVVKHIASAV	0.2	0.68	2.12	3.21	13	0.09	0.83	Animalia	NA	NA	NA
726	Bombinin-like peptide 7	1174	AP00054	APD	0	0.001	GIGGALLSAGKAALKGLAKVLV	0.2	0.55	1.75	3.21	22	3	1.2	Animalia	Chordata	Amphibia	Bombina maxima
727	PhD4	3423	AP01670	NCBI	0	3.00E-04	ACYCRIPACLAGERRYGTCIYQGRLWAFCC	0.2	0.5	1.64	3.21	30	2.63	0.28	Animalia	Chordata	Mammalia	Pan troglodytes
728	A1P	198	AP02517	NCBI	0.663	0.0272	PPIIEFNHPFLMLIFDRDTNSTLFIGKIVNPATP	0.2	0.72	2.06	3.21	34	-0.91	0.27	Animalia	Chordata	Aves	Chaetura pelagica
729	hBD-28	4404	AP01315	NCBI	0.9889	0.0101	AKPPRCFNNVAGYCKKKCKMGEISEMGCLHGKLCGVN	0.2	0.81	2.13	3.21	37	4.78	-0.34	Animalia	Chordata	Mammalia	Heterocephalus glaber
730	Odorranain-N1	8730	AP01301	APD	0.0232	0.1087	DEKGPKWKR	0.2	0.63	1.95	3.21	9	2	-2.9	Animalia	NA	NA	NA
731	pdBD-2	6557	AP02225	NCBI	0.9815	1.00E-04	DTDIQRWTCGYRGLCRKHCYAQEYMIGYHGCPRRYRCCALRF	0.2	0.78	2.1	3.21	42	4.81	-0.75	Animalia	Chordata	Actinopterygii	Ctenopharyngodon idella
732	Myticin A	11663	AP01789	NCBI	0.0045	0.0025	QSVACTSYYCSKFCGSAGCSLYGCYLLHPGKICYCLHCRR	0.2	0.6	1.75	3.22	40	3.68	0.23	Animalia	Mollusca	Bivalvia	Mytilus galloprovincialis
733	Fa-AMP1	3955	AP01587	NCBI	0.4628	0.07	SQWGWCGNTAAYCGTGCQSQC	0.2	0.7	1.86	3.22	21	-0.25	-0.39	Plantae	Tracheophyta	Magnoliopsida	Juglans regia
734	Vibi A	12309	AP01117	APD	0.0056	0.0776	GLPVCGETCFGGTCNTPGCSCSYPICTRN	0.2	0.55	1.54	3.22	29	-0.37	0.1	Plantae	Tracheophyta	Magnoliopsida	Viola biflora
735	Protegrin 4	6971	AP00220	APD	0	1.00E-04	RGGRLCYCRGWICFCVGR	0.2	0.54	1.63	3.22	18	3.75	0.19	NA	NA	NA	NA
736	Pn-AMP1	11930	AP00270	NCBI	0	3.00E-04	QCGRDAGGALCHDNLCCSFWGFCGSTYQYCEDGCQSQCRD	0.2	0.55	1.71	3.22	40	-3.41	-0.49	Plantae	Tracheophyta	Magnoliopsida	Sambucus nigra
737	EAFP1	11146	AP01164	NCBI	1.00E-04	0.0013	CAAGLCCSQYGYCGTGRDYCGVG	0.2	0.56	1.71	3.22	23	-0.31	0.21	Plantae	Tracheophyta	Magnoliopsida	Eucalyptus grandis
738	Chicken CATH-3	2180	AP00613	NCBI	0.0017	7.00E-04	RVKRFWPLLRVAIKMVAAGINFFKVIVRK	0.2	0.6	1.64	3.22	29	8	0.61	Animalia	Chordata	Aves	Haliaeetus leucocephalus
739	Odorranain-B1	6106	AP01291	NCBI	0.0063	0.0422	GALRGCWTKSYPPKPCKGK	0.2	0.57	1.66	3.22	19	4.87	-1.01	Animalia	Chordata	Amphibia	Rana temporaria
740	Odorranain-P2a	6210	AP01304	APD	0.1786	0.0663	GLLSGILGAGKHIVCGLSGPCQSLNRKSSDVEYHLAKC	0.2	0.67	1.87	3.22	38	1.99	0.14	Animalia	Chordata	Amphibia	Odorrana grahami
741	Haloduracin	4236	AP01621	APD	0.6526	0.0092	CEWYNISCQLGNKGQWCTLTKECQRSCK	0.2	0.72	1.91	3.22	28	1.69	-0.82	Bacteria	Firmicutes	Bacilli	Bacillus licheniformis
742	Nigrocin-OG13	6023	AP01312	NCBI	1.00E-04	3.00E-04	GLLSGIPGAGKHIVCGLSGL	0.2	0.58	1.72	3.22	20	1.03	1	Animalia	Chordata	Amphibia	Odorrana grahami
743	Alpha-purothionin	8159	AP02040	NCBI	0.0045	0.0011	AQKLCAGVCRCKIASGLSCPKGFPK	0.2	0.61	1.72	3.22	25	4.75	0.2	Plantae	Tracheophyta	Liliopsida	Triticum aestivum
744	PPT	6896	AP00717	NCBI	0	7.00E-04	RTCESQSHRFKGTCVRQSDCAAVCQTEGFHGG	0.2	0.53	1.73	3.22	32	0.94	-0.73	Plantae	Tracheophyta	Magnoliopsida	Vitis vinifera
745	Pa-AMP2	11753	AP00917	APD	0.263	0.0581	ACIKNGGRCVASGGPPYCCSNYCLQIAGQSYGVCKKH	0.2	0.68	2.09	3.22	37	3.71	-0.1	Plantae	Tracheophyta	Magnoliopsida	Phytolacca americana
746	MtDef4	5766	AP02428	NCBI	0	0	RTCLSQSHKFKGTCLSNSNCAAVCRTE	0.2	0.57	1.72	3.22	27	2.84	-0.43	Plantae	Tracheophyta	Liliopsida	Triticum aestivum
747	HP 2-20	8332	AP00496	APD	0.0032	0.0559	AKKVFKRLEKLFSKIQNDK	0.2	0.55	1.79	3.22	19	5	-1	Bacteria	Proteobacteria	Epsilonproteobacteria	Helicobacter pylori
748	hGAPDH	4564	AP02017	NCBI	0.3139	0.0105	GKVKVGVNGFGRIGHLVTRAAFNSGKVDVVA	0.2	0.68	1.68	3.22	31	4.09	0.34	Animalia	Chordata	Mammalia	Callithrix jacchus
749	kalata B9	11499	AP01108	NCBI	1.00E-04	6.00E-04	GSPLLRGETCVLQTCYTPGCSCT	0.2	0.57	1.66	3.22	23	-0.25	0.17	Plantae	Tracheophyta	Magnoliopsida	Clitoria ternatea
750	Maximin 28	5416	AP01731	APD	0.0679	0.036	GIGTKFLGGVKTALKGALKELAFTYVN	0.2	0.64	1.67	3.22	27	3	0.41	Animalia	Chordata	Amphibia	Bombina maxima
751	Gm anionic pept 1	4187	AP00749	NCBI	0.018	8.00E-04	GDEPLWLYQGDVPKAPSSADHPVLPSIIDDVRMDPNRRTA	0.2	0.63	1.96	3.22	40	-2.91	-0.69	Animalia	Arthropoda	Insecta	Spodoptera litura
752	hGAPDH	4579	AP02017	NCBI	9.00E-04	0.0014	GKVKVGVNGFGRIGHLVTRAAFNSGKVDIV	0.2	0.59	1.72	3.22	30	4.09	0.3	Animalia	Chordata	Mammalia	Aotus nancymaae
753	Ostrich AvBD2	6322	AP01320	NCBI	0.9451	0.0029	FLCRKGSCHFGRCPIHLIRVGSCFGFRSCCKSPWYV	0.2	0.77	2.33	3.22	36	5.81	0.24	Animalia	Chordata	Aves	Phaethon lepturus
754	PtALF2	6988	AP02151	NCBI	0.7033	0.0154	LWHNDSVDFMGHICYFRRRPKIRRFKLYHEGKFWCPGWAPFE	0.2	0.72	1.89	3.22	42	4.15	-0.71	Animalia	Arthropoda	Malacostraca	Portunus trituberculatus
755	Carnobacteriocin BM1	2042	AP00636	APD	0.0032	0.0046	ARSYGNGVYCNNKKCWVNRGEATQSIIGGMISGWASGLAGM	0.2	0.59	1.66	3.22	41	2.87	-0.19	Bacteria	Firmicutes	Bacilli	Lactobacillus sakei
756	Abaecin	418	AP00002	NCBI	0.1592	0.0521	PIRNPPPGGWKPFPTFPGQGPYNPKIRFPH	0.2	0.66	1.47	3.23	30	4.09	-1.12	Animalia	Arthropoda	Insecta	Solenopsis invicta
757	P. sarana Hepcidin	6415	AP02445	NCBI	0	0	QSHISLCRWCCNCCKAYKGCGFCCRF	0.2	0.58	1.73	3.23	26	3.59	0.16	Animalia	Chordata	Actinopterygii	Scophthalmus maximus
758	Ranacyclin-B-AL1	12076	AP01914	NCBI	0.9447	0.0045	SLRGCWTKSFPPQPCL	0.2	0.77	2.18	3.23	16	1.87	-0.31	Animalia	Chordata	Amphibia	Lithobates catesbeianus
759	Myticin A	11670	AP01789	NCBI	0.0089	0.0039	QSVACTSYYCSKFCGSAGCSLYECYKLHPGKICYCLHCSR	0.2	0.61	1.72	3.23	40	2.68	0.05	Animalia	Mollusca	Bivalvia	Mytilus galloprovincialis
760	Snakin-Z	8618	AP02258	NCBI	0.1647	0.0328	CQRCNCVPPGTSGNEDTCPCYANM	0.2	0.66	2.05	3.23	24	-1.31	-0.59	Plantae	Tracheophyta	Magnoliopsida	NA
761	Nigrocin-OG13	6019	AP01312	NCBI	0	0	GLLSGILGAGKHIVCGLSRL	0.2	0.58	1.68	3.23	20	2.03	1.06	Animalia	Chordata	Amphibia	Odorrana grahami
762	ABF-2	440	AP01524	NCBI	0.0094	0.0454	AFQNCGTGNCEMRGGRKTCVCSR	0.2	0.58	1.71	3.23	23	2.75	-0.63	Animalia	Arthropoda	Arachnida	Blomia tropicalis
763	Chicken AvBD2	2841	AP00298	NCBI	0.2359	0.0122	LFCRKGSCHFGRCPIHLIKVGRCFGFRSCCK	0.2	0.67	1.84	3.23	31	6.81	0.2	Animalia	Chordata	Aves	Calypte anna
764	Bombinin-like peptide 2	9444	AP00051	APD	1.00E-04	0.0192	GIGSAILSAGKSALKGLAKGLAEHFAN	0.2	0.52	1.63	3.23	27	2.09	0.43	Animalia	Chordata	Amphibia	Bombina orientalis
765	HbbetaP-1	4293	AP01619	NCBI	0.0135	0.0027	AMKFGPSGFSPNVQEAWQKFLCVVVSALCRQYH	0.2	0.62	1.68	3.23	33	1.97	0.11	Animalia	Chordata	Actinopterygii	Cyprinus carpio
766	Dermaseptin-DI4	3529	AP00961	APD	0.1825	0.0165	ALWKNMLKGIGKLAGKAALGAVKKLVGAES	0.2	0.67	1.53	3.23	30	5	0.35	NA	NA	NA	NA
767	European bumblebee abaecin	3922	AP01215	NCBI	3.00E-04	0.0077	RPFPTFPGQGPFNPKIRWP	0.2	0.55	1.93	3.23	19	3	-1	Animalia	Arthropoda	Insecta	Apis cerana
768	Cycloviolacin O5	10838	AP01039	NCBI	0.0142	0.0135	PCGESCVYIPCTVTALLGCSCSNKVCYKN	0.2	0.61	1.71	3.23	29	0.63	0.44	Plantae	Tracheophyta	Magnoliopsida	Clitoria ternatea
769	Parigidin-br1	11800	AP01915	NCBI	1.00E-04	3.00E-04	GGSIPCGESCVFLPCFLPGCSCKSSVCYLN	0.2	0.58	1.79	3.23	30	-0.37	0.74	Plantae	Tracheophyta	Magnoliopsida	Clitoria ternatea
770	Termicin	7809	AP00403	NCBI	0.9163	0	ACNFQSCWATCQAQHSIYFRRAFCDGGQCKCVFVTG	0.2	0.75	1.96	3.23	36	1.72	0.08	Animalia	Arthropoda	Insecta	Coptotermes formosanus
771	B1CTcu3	122	AP02566	NCBI	0.0011	0.0738	LPLFASLAANLLPKIICKIAKK	0.2	0.5	1.9	3.23	22	3.93	1	Animalia	Chordata	Amphibia	Odorrana schmackeri
772	BIN1b	1010	AP01592	NCBI	0.1312	0.0143	GIRNTICLMQQGTCRLFFCHSGEKKRDICSDPWNRCCVSN	0.2	0.66	1.86	3.23	40	2.72	-0.42	Animalia	Chordata	Mammalia	Cebus capucinus
773	Maximin 45	5461	AP01736	NCBI	0.1467	0.0323	GIGGKILGGVKTALKGALKELASTY	0.2	0.66	1.47	3.23	25	3	0.35	Animalia	Chordata	Amphibia	Bombina maxima
774	Cecropin A	2510	AP00139	NCBI	0.6895	0.1016	RWKVFKKIEKMGRNIRDGIIKAGPAVEVLGSAKALGK	0.2	0.72	2.06	3.23	37	7	-0.27	Animalia	Arthropoda	Insecta	Spodoptera exigua
775	Myticin B	11681	AP01790	NCBI	3.00E-04	0.001	CTSYYCSKFCGTAGCSLYGCYNLTPGKICYCLHCSS	0.2	0.58	1.86	3.23	36	1.59	0.28	Animalia	Mollusca	Bivalvia	Mytilus unguiculatus
776	Vibi J	11533	AP01126	NCBI	0.0015	0.0059	PCGESCVFIPCTITALLGCSCKSKVCYKN	0.2	0.58	1.84	3.23	29	1.63	0.58	Plantae	Tracheophyta	Magnoliopsida	Clitoria ternatea
777	Gallerimycin	4056	AP01371	APD	0	0	GVTITVKPPFPGCVFYECIANCRSRGYKNGGYCTINGCQCLR	0.2	0.57	1.73	3.23	42	3.62	-0.01	Animalia	Arthropoda	Insecta	Galleria mellonella
778	Beta-amyloid peptide	935	AP01675	NCBI	0.578	0.084	DAEFRHDSRYEVHHQKLVFFAEDVGSNKGAIIGLMVGGVV	0.2	0.71	1.98	3.23	40	-1.72	-0.05	Fungi	Ascomycota	Sordariomycetes	Memnoniella dichroa
779	Hp1404	4652	AP02403	NCBI	0.2206	0.117	GILGKIWEGVKSIF	0.2	0.68	2.14	3.23	14	1	0.72	Animalia	Arthropoda	Arachnida	Hemiscorpius lepturus
780	Maximin 1	5426	AP00058	NCBI	0.0034	0.0148	GIGGKILGGFKTALKGAAKELAATY	0.2	0.58	1.46	3.23	25	3	0.32	Animalia	Chordata	Amphibia	Bombina maxima
781	Bactrocerin-1	925	AP01456	NCBI	0.3259	0.0701	VGATWSKVIRGPGRSKPNW	0.2	0.69	1.66	3.23	19	4	-0.74	Animalia	Arthropoda	Insecta	Oryctes rhinoceros
782	Metchnikowin	5620	AP00171	NCBI	0.0047	0.0676	RHQGPIFDTRPSPFNPNQPRPGGVY	0.2	0.55	1.82	3.23	25	2.09	-1.34	Animalia	Arthropoda	Insecta	Drosophila biarmipes
783	HbbetaP-1	4282	AP01619	NCBI	0.0659	0.0028	AAKLGPAVFSADIQETFQKFLAVVVSALGRQYH	0.2	0.65	1.82	3.23	33	1.09	0.39	Animalia	Chordata	Actinopterygii	Salmo salar
784	Cycloviolacin Y2	10960	AP01078	NCBI	0	0	CGETCFTGICFTAGCSCNPWPTC	0.2	0.57	1.75	3.23	23	-1.37	0.48	Plantae	Tracheophyta	Magnoliopsida	Chassalia chartacea
785	CCL27	10130	AP02187	NCBI	0.0272	0.0169	PPSTACCTQLYRKPLSDKLLRKVIQVELQEADGDCHLQAFV	0.2	0.62	1.95	3.23	41	-0.09	-0.23	Animalia	Chordata	Mammalia	Homo sapiens
786	Brevinin-2-OR5	1688	AP01846	NCBI	9.00E-04	0	LLDTLKNMAINAAKGAGLKLLNALSCKLSGTC	0.2	0.61	1.85	3.23	32	2.87	0.53	Animalia	Chordata	Amphibia	Odorrana andersonii
787	Psyle C	12048	AP01985	NCBI	1.00E-04	0.0014	VCGETCFGGTCNTPGCSCTWPIC	0.2	0.56	1.69	3.23	23	-1.37	0.44	Plantae	Tracheophyta	Magnoliopsida	Oldenlandia affinis
788	Bombinin-like peptide 2	1132	AP00051	NCBI	0.2603	0.1077	GIGGALLSAGKSALKGLAKGLAEHFGD	0.2	0.68	2.06	3.24	27	1.09	0.33	Animalia	Chordata	Amphibia	Bombina maxima
789	Myticin A	11667	AP01789	NCBI	0.0075	1.00E-04	QSAACTSYYCSKFCGSAGCSLYGCYLLHPGKICYCLHCRR	0.2	0.63	1.76	3.24	40	3.68	0.17	Animalia	Mollusca	Bivalvia	Mytilus galloprovincialis
790	Odorranain-B1	6122	AP01291	NCBI	1.00E-04	0.0015	GAPKGCWTKSYPPQPCSRKR	0.2	0.56	1.69	3.24	20	4.87	-1.46	Animalia	Chordata	Amphibia	Pelophylax nigromaculatus
791	HbbetaP-1	4280	AP01619	NCBI	5.00E-04	8.00E-04	AAKFGPTVFTAGFQEAWQKFLAVVVSALGRQYH	0.2	0.59	1.69	3.24	33	2.09	0.29	Animalia	Chordata	Actinopterygii	Fundulus heteroclitus
792	Lichenin	8778	AP00996	APD	0.1838	0.0663	ISLEICAIFHDN	0.2	0.67	2.25	3.24	12	-1.97	0.82	Bacteria	NA	NA	NA
793	A1P	163	AP02517	NCBI	0.2607	3.00E-04	PPTVNLNRPFLVFIVEESTRSILFMGKITNPTA	0.2	0.68	1.82	3.24	33	1	0.24	Animalia	Chordata	Actinopterygii	Pygocentrus nattereri
794	Bombinin-like peptide 2	1138	AP00051	NCBI	0	7.00E-04	GIGGALLSAGKSALKGLAKGFAEHF	0.2	0.54	1.71	3.24	25	2.09	0.48	Animalia	Chordata	Amphibia	Bombina maxima
795	Brevinin-2-OA6	1731	AP01839	NCBI	0.0492	0.0017	LLGTVKDLLIGTGKSAAQSVLKGLSCKLSKDC	0.2	0.65	1.87	3.24	32	2.87	0.37	Animalia	Chordata	Amphibia	Odorrana tiannanensis
796	HbbetaP-1	4289	AP01619	NCBI	0.9743	0.0094	AMKFGPSGFNPDVQEAWQKFLCVVVSALCRQYH	0.2	0.79	1.94	3.24	33	0.97	0.02	Animalia	Chordata	Actinopterygii	Cyprinus carpio
797	Vv-AMP1	8081	AP01330	NCBI	0.5009	0.0744	RRCESKSQRFKGPCVRVKNCAAVCETE	0.2	0.7	1.83	3.24	27	3.75	-0.83	Plantae	Tracheophyta	Magnoliopsida	Nicotiana benthamiana
798	Ostrich AvBD1	9772	AP01321	APD	0.001	1.00E-04	APGNKAECEREKGYCGFLKCSFPFVVSGKCSRFFFCCKNIW	0.2	0.61	1.8	3.24	41	3.63	-0.08	Animalia	Chordata	Aves	Struthio camelus
799	Cecropin C	2529	AP00623	NCBI	2.00E-04	0.0094	RVFNAAEKALPVVAGAKALG	0.2	0.55	1.67	3.24	20	2	0.6	Animalia	Arthropoda	Insecta	Aedes aegypti
800	Brevinin-2HS2	1777	AP00881	NCBI	0	8.00E-04	GTVKDLLIGAGKSAAQSVLKALSCKLSNDC	0.2	0.55	1.77	3.24	30	1.87	0.31	Animalia	Chordata	Amphibia	Odorrana grahami
801	Chicken Heterophil Peptide 1	2782	AP00264	NCBI	0.1721	0.0024	GRKSDCFRKSGFCAFLKCPSLTLISGKCSRFYLCCKRI	0.2	0.67	1.85	3.24	38	7.62	0.06	Animalia	Chordata	Aves	Gallus gallus
802	Dendrocin	3490	AP00560	NCBI	0	3.00E-04	LTLHNMCPYTIWPLITPNSG	0.2	0.57	1.77	3.24	20	0.03	0.21	Plantae	Tracheophyta	Liliopsida	Brachypodium distachyon
803	PPT	6930	AP00717	NCBI	0.011	3.00E-04	RTCESLSHRFKGICVRNSNCAAICQTEGFQGG	0.2	0.63	1.82	3.24	32	1.84	-0.34	Plantae	Tracheophyta	Magnoliopsida	Jatropha curcas
804	Ranacyclin E	7140	AP01251	NCBI	0.2577	0.1046	GAPRGCWTKSYPPQPC	0.2	0.68	1.69	3.24	16	1.87	-1	Animalia	Chordata	Amphibia	Pelophylax nigromaculatus
805	AaeDefA	334	AP01359	NCBI	0.0869	0.0254	ATCDLLSGFSVNHSACAVHCIGLGKSGGYCNDKAVCVCR	0.2	0.65	1.69	3.24	39	0.81	0.46	Animalia	Arthropoda	Insecta	Drosophila mojavensis
806	Hepcidin	4487	AP00302	NCBI	0.002	0.0052	GCRFCCGCCPNMRGCGVCCKF	0.2	0.59	1.82	3.25	21	2.5	0.58	Animalia	Chordata	Actinopterygii	Chlorophthalmus corniger
807	B1CTcu3	85	AP02566	NCBI	0.0014	0.0106	LPLLAGLAANFLPKLFCKITRK	0.2	0.57	1.69	3.25	22	3.94	0.76	Animalia	Chordata	Amphibia	Odorrana grahami
808	Hyde A	11351	AP01103	NCBI	0.5583	0.0628	CVFIPCISAVLGCSCKSKVCYRN	0.2	0.71	1.77	3.25	23	2.69	0.91	Plantae	Tracheophyta	Magnoliopsida	Gloeospermum blakeanum
809	SmbB	12126	AP01618	APD	0.0401	0.0128	GTTVVNSTFSIVLGNKGYICTVTVECMRNCSK	0.2	0.63	1.77	3.25	32	1.81	0.35	Bacteria	Firmicutes	Bacilli	Streptococcus mutans
810	MtDef4	5739	AP02428	NCBI	0.0188	0.0297	RTCESQSHKFKGACFSDTNCASVCRTE	0.2	0.61	1.91	3.25	27	0.84	-0.73	Plantae	Tracheophyta	Liliopsida	Hordeum vulgare
811	Ponericin W2	9413	AP00387	APD	0.4078	0.0276	WLGSALKIGAKLLPSVVGLFQKKKK	0.2	0.7	1.76	3.25	25	6	0.24	Animalia	Arthropoda	Insecta	Pachycondyla goeldii
812	Cecropin B	2227	AP00183	APD	0.2407	0.0106	RWKVFKKIEKVGRNIRDGVIKAGPAIAVVGQAKAL	0.2	0.68	1.89	3.25	35	7	-0.01	Animalia	Arthropoda	Insecta	Hyphantria cunea
813	cBD-1	2126	AP01591	NCBI	0.4341	0.065	CWDFRGSCRNKCTRNESVYIFCTSGKLCCVKPKNKPHIVTK	0.2	0.7	1.93	3.25	41	6.72	-0.54	Animalia	Chordata	Mammalia	Microcebus murinus
814	Apidaecin IB	616	AP00007	NCBI	0.1172	0.0054	GNNRPVYIPQPRPPHPR	0.2	0.66	1.96	3.25	17	3.09	-1.75	Animalia	Arthropoda	Insecta	Apis florea
815	Cecropin C	2346	AP00130	NCBI	5.00E-04	5.00E-04	GWLKKLGKRIERVGQHTRDATIQGLGI	0.2	0.59	1.78	3.25	27	4.09	-0.59	Animalia	Arthropoda	Insecta	Drosophila grimshawi
816	Cliotide T10	10726	AP02326	NCBI	0.0092	0.002	GIPCAESCVWIPCTVTALVGCSCSDKVCY	0.2	0.62	1.93	3.25	29	-1.37	0.94	Plantae	Tracheophyta	Magnoliopsida	Viola baoshanensis
817	Carnocin UI49	8714	AP00995	APD	0.0546	0.03	GSEIQPR	0.2	0.64	1.96	3.25	7	0	-1.4	Bacteria	NA	NA	NA
818	Nigrocin-OG13	6007	AP01312	NCBI	0	0.0016	GLLSGILGAGKHIVCGLSGLR	0.2	0.54	1.59	3.25	21	2.03	1	Animalia	Chordata	Amphibia	Odorrana grahami
819	Schmackerin-C1	9027	AP01893	APD	8.00E-04	0.0249	AAPRGGKGFFCKLFKDC	0.2	0.55	1.79	3.25	17	2.87	-0.1	Animalia	NA	NA	NA
820	hBD-28	4380	AP01315	NCBI	0	0.0096	ARPRKCFSTITGYCRKKCGIGEIYEMACLNGKLCCVN	0.2	0.49	1.61	3.25	37	4.63	-0.07	Animalia	Chordata	Mammalia	Odobenus rosmarus
821	Maximin 28	5417	AP01731	NCBI	0.0728	0.0299	GIGAKILGGVKTALKGALKELAFTYVN	0.2	0.64	1.83	3.25	27	3	0.57	Animalia	Chordata	Amphibia	Bombina maxima
822	Cliotide T19	10732	AP02328	NCBI	0	4.00E-04	GGLPICGETCFTGTCYTPGCTCSYPVCKKN	0.2	0.56	1.64	3.25	30	0.63	0.06	Plantae	Tracheophyta	Magnoliopsida	Clitoria ternatea
823	Curvacin A / sakacin A	3262	AP00637	NCBI	0.0051	0.0233	RSYDNGIYCNNSKCWFNWGEAKENIAGIVISGWASGLAGM	0.2	0.58	1.72	3.25	40	-0.12	-0.21	Bacteria	Firmicutes	Bacilli	Enterococcus faecium
824	Ac-AMP1	9855	AP01584	NCBI	0.0144	0.0102	ARCPGGLCCSQYGYCGTTSQYCG	0.2	0.61	1.79	3.25	23	0.69	-0.17	Plantae	Tracheophyta	Magnoliopsida	Beta vulgaris
825	Cycloviolacin Y3	12373	AP01079	APD	0.0281	0.0128	GGTIFDCGETCFLGTCYTAGCSCGNWGLCYGTN	0.2	0.62	1.76	3.25	33	-2.37	0.29	Plantae	Tracheophyta	Magnoliopsida	Viola arvensis
826	Buffalo hepcidin	1950	AP01682	NCBI	0.8235	0.0133	DTNFPICIFCCRCCNNPFCGFCCKT	0.2	0.74	1.94	3.25	25	0.5	0.51	Animalia	Chordata	Mammalia	Mus pahari
827	B1CTcu3	97	AP02566	NCBI	0	6.00E-04	LPLIASLAANFVPKIFCKITKK	0.2	0.55	1.75	3.25	22	3.93	0.85	Animalia	Chordata	Amphibia	Odorrana tiannanensis
828	Cecropin B	2222	AP00183	APD	0.3345	0.0525	RWKIFKKIEKMGRNIRDGIVKAGPAIEVLGSAKAI	0.2	0.69	1.92	3.25	35	6	-0.13	Animalia	Arthropoda	Insecta	Bombyx mori
829	Vv-AMP1	8051	AP01330	NCBI	0.0036	0.0257	RTCESQGHRFKGTCVRQSNCAAVCQTE	0.2	0.57	1.81	3.25	27	1.84	-0.79	Plantae	Tracheophyta	Magnoliopsida	Vitis vinifera
830	Cycloviolacin O16	10919	AP01068	NCBI	0.0028	0.0136	GLPVCGETCFGGTCNTPGCSCTWPICTR	0.2	0.58	1.85	3.26	28	-0.37	0.24	Plantae	Tracheophyta	Magnoliopsida	Oldenlandia affinis
831	Dahlein 5.4	9160	AP00704	APD	0.0991	0.0054	GLLGSIGKVLGGYLAEKLKPK	0.2	0.66	1.84	3.26	21	3	0.22	Animalia	NA	NA	NA
832	Odorranain-B1	6115	AP01291	NCBI	0.0227	0.065	GAPKGCWTKSYPPQPCSGKR	0.2	0.61	1.56	3.26	20	3.87	-1.25	Animalia	Chordata	Amphibia	Odorrana hejiangensis
833	Drosophila defensin	3623	AP01564	NCBI	0.0384	0.0153	ATCDLLSKWNWNHTACAAHCVTKGFKGGYCSDKAVCVCRR	0.2	0.63	1.62	3.26	40	3.81	-0.15	Animalia	Arthropoda	Insecta	Drosophila elegans
834	Ponericin G2	12343	AP00377	APD	0.8352	0.1215	GWKDWLKKGKEWLKAKGPGIVKAALQAATQ	0.2	0.74	2.1	3.26	30	5	-0.63	Animalia	NA	NA	NA
835	THP-3	7887	AP00269	NCBI	0.068	0.0094	LFCRHGSCHFGRCPFHMIKVGKCFG	0.2	0.65	1.8	3.26	25	4.02	0.21	Animalia	Chordata	Aves	Falco cherrug
836	NA	3159	NA	NCBI	0.0068	0.0048	LNYGQFSGYCRLNGA	0.2	0.61	1.82	3.26	15	0.93	-0.33	NA	NA	NA	NA
837	ABF-2	466	AP01524	NCBI	0.0447	0.116	QNCATGYCEKHGGRPTCTCYRCANG	0.2	0.63	1.98	3.26	25	1.78	-0.88	Animalia	Nematoda	Secernentea	Ascaris suum
838	Maximin 28	5406	AP01731	NCBI	0.2801	0.0744	GIGGKILGGVKTALKGALKELASTYAN	0.2	0.68	1.7	3.26	27	3	0.26	Animalia	Chordata	Amphibia	Bombina maxima
839	Chicken CATH-3	2181	AP00613	NCBI	0.0013	0.0055	RVKRFWLLLRVAVKMVAAGINLFKVIVRK	0.2	0.58	1.6	3.26	29	8	0.82	Animalia	Chordata	Aves	Aquila chrysaetos
840	Clavanin B	9267	AP00277	APD	0.9999	0.03	VFQFLGRIIHHVGNFVHGFSHVF	0.2	0.95	2.25	3.26	23	1.36	0.75	Animalia	Chordata	Ascidiacea	Styela clava
841	Mouse beta-defensin-14	11640	AP01246	NCBI	0.0195	0.0386	LRKYYCKIRSGRCALIGCLPKEEEIGRCSLSG	0.2	0.61	1.84	3.26	32	3.75	-0.25	Animalia	Chordata	Mammalia	Ovis aries
842	Cycloviolacin O15	10902	AP01067	NCBI	0.9673	0.0159	VIKCGESCLLGKCYTPGCTCSRPICKKN	0.2	0.79	1.93	3.26	28	3.63	0	Plantae	Tracheophyta	Magnoliopsida	Clitoria ternatea
843	Cycloviolacin O5	10834	AP01039	NCBI	0.2858	0.0368	PCGESCVYLPCLTTIVGCSCKNNVCYTN	0.2	0.68	1.8	3.26	28	-0.37	0.41	Plantae	Tracheophyta	Magnoliopsida	Clitoria ternatea
844	Dermaseptin-B3	3506	AP00165	NCBI	0.1043	0.0659	ALWKNMLKGIGKLAGKAALGAVKKLVGAE	0.2	0.65	1.63	3.26	29	5	0.39	NA	NA	NA	NA
845	Vibi J	11541	AP01126	NCBI	0	0	PCGESCVFIPCTVTALLGCSCKSKVCYKN	0.2	0.58	1.72	3.26	29	1.63	0.57	Plantae	Tracheophyta	Magnoliopsida	Clitoria ternatea
846	Brevinin-2-OR10	1805	AP01851	NCBI	0.0909	0.0497	LLDTFKNLALNAAKSAGVSVLNSLSCKLFKTC	0.2	0.65	1.89	3.27	32	2.87	0.57	Animalia	Chordata	Amphibia	Odorrana grahami
847	Cryptdin-1	3230	AP00137	NCBI	0	3.00E-04	RDLICYCRKGGCNRGEQVYGTC	0.2	0.57	1.7	3.27	22	1.75	-0.63	Animalia	Chordata	Mammalia	Mus musculus
848	Termicin	7843	AP00403	NCBI	0.2194	0.0401	CDQQSCWVTCQRKYTINFRNAFCDGSSCQCVFVTG	0.2	0.67	1.97	3.27	35	0.63	-0.17	Animalia	Arthropoda	Insecta	Reticulitermes chinensis
849	human LL-29	4947	AP00629	NCBI	0.403	0.0042	LLGDFFRKAKEKIGKESKRIVQRIKDFLR	0.2	0.69	1.99	3.27	29	6	-0.73	Animalia	Chordata	Mammalia	Gorilla gorilla
850	Circulin B	10577	AP00275	NCBI	0	5.00E-04	GSIPCGESCVFLPCFLPGCSCKSSVCYLN	0.2	0.57	1.71	3.27	29	-0.37	0.78	Plantae	Tracheophyta	Magnoliopsida	Clitoria ternatea
851	Ac-AMP1	9829	AP01584	NCBI	0.0036	0.001	AQCPNGLCCSQFGWCGNTPEYCG	0.2	0.61	1.65	3.27	23	-1.31	-0.22	Plantae	Tracheophyta	Magnoliopsida	Jatropha curcas
852	PPT	6939	AP00717	NCBI	0.001	0.0082	RTCESQSHKFKGLCVRASNCANVCKTEGFPGG	0.2	0.57	1.75	3.27	32	2.84	-0.53	Plantae	Tracheophyta	Liliopsida	Asparagus officinalis
853	Halictine 2	8784	AP01923	APD	0.0077	0.0672	GKWMSLLKHILK	0.2	0.57	1.91	3.27	12	3.09	0.07	Animalia	NA	NA	NA
854	Cycloviolacin O15	10901	AP01067	NCBI	0.0026	0.011	LKCGESCFAGKCYTPGCTCSRPICKKN	0.2	0.58	1.71	3.27	27	3.63	-0.29	Plantae	Tracheophyta	Magnoliopsida	Clitoria ternatea
855	MtDef4	5749	AP02428	NCBI	0.0571	0.0211	RTCESQSHRFKGPCLSDTNCGSVCHNE	0.2	0.64	1.9	3.27	27	-0.06	-0.98	Plantae	Tracheophyta	Magnoliopsida	Lupinus angustifolius
856	MtDef4	5751	AP02428	NCBI	9.00E-04	2.00E-04	RVCESQSHGFKGPCNGDHNCALVCRNE	0.2	0.61	1.84	3.27	27	-0.06	-0.79	Plantae	Tracheophyta	Magnoliopsida	Vigna radiata
857	Varv peptide F	12300	AP01031	APD	0	0.0446	GVPICGETCTLGTCYTAGCSCSWPVCTRN	0.2	0.32	1.42	3.27	29	-0.37	0.34	Plantae	Tracheophyta	Magnoliopsida	Viola arvensis
858	Brevinin-1-OR7	9314	AP01829	APD	0.0214	0.0042	QLPFVAGVACEMCQCVYCAASKKC	0.2	0.63	1.75	3.27	24	0.69	0.77	Animalia	Chordata	Amphibia	Odorrana livida
859	Oh-defensin	11735	AP01973	NCBI	1.00E-04	7.00E-04	ACAAKCIAKGKRGGSCSNGVCHCR	0.2	0.57	1.68	3.27	24	4.78	-0.09	Animalia	Arthropoda	Insecta	Cotesia vestalis
860	human Histatin 2	4968	AP00799	NCBI	0.3039	0.0863	RKFHEKHHSHQEYPFYGYYR	0.2	0.68	1.81	3.27	20	2.36	-2.12	Animalia	Chordata	Mammalia	Nomascus leucogenys
861	Vibi J	11529	AP01126	NCBI	0	0	PCAESCVWIPCTVTALLGCSCKDKVCYLN	0.2	0.54	1.72	3.27	29	-0.37	0.69	Plantae	Tracheophyta	Magnoliopsida	Clitoria ternatea
862	Cryptdin-5	10766	AP00313	NCBI	0.318	0.0197	VSKKLICYCRIRGCKRRECVFGTCRNLFLTFVFCCS	0.2	0.69	2.22	3.27	36	6.56	0.43	Animalia	Chordata	Mammalia	Mus musculus
863	Kassinatuerin-2Md	5103	AP01452	NCBI	2.00E-04	0.0093	VGAIAAALPHVISAIKNAL	0.2	0.55	1.55	3.27	19	1.09	1.42	Animalia	Chordata	Amphibia	Kassina maculata
864	Gallin	11233	AP01602	NCBI	0.9083	0.1123	LFLKHCPEKIGRCSAKCSKAEVSATSPNCKGHCCLPAGWK	0.2	0.76	2.18	3.27	40	4.81	-0.26	Animalia	Chordata	Aves	Coturnix japonica
865	human LL-29	4950	AP00629	NCBI	0.2192	0.0065	LGNFFRKAKEKIGGELKKIGQKIKDFL	0.2	0.68	1.97	3.27	27	5	-0.59	Animalia	Chordata	Mammalia	Colobus angolensis
866	Frenatin 2.2S	9002	AP02375	APD	0.0521	0.1146	GLVGTLLGHIGKAILS	0.2	0.63	1.45	3.27	16	1.09	1.25	Animalia	Chordata	Amphibia	Sphaenorhynchus lacteus
867	PPT	6916	AP00717	NCBI	0.0339	0.0185	RTCESQSHRFKGVCASETNCASVCQTEGFSGG	0.2	0.63	1.66	3.27	32	-0.15	-0.54	Plantae	Tracheophyta	Magnoliopsida	Capsicum annuum
868	PtALF7	12056	AP02149	NCBI	0.006	8.00E-04	AREATKSFVDQALQRRLITQQEADLWLKG	0.2	0.62	1.71	3.27	29	1	-0.65	Animalia	Arthropoda	Malacostraca	Portunus trituberculatus
869	Thuricin CD	7905	AP01570	APD	0.6346	0.0982	GNAACVIGCIGSCVISEGIGSLVGTAFTLG	0.2	0.72	2.11	3.28	30	-1.19	1.34	Bacteria	Firmicutes	Bacilli	Bacillus cereus
870	Bombinin H3	1102	AP00794	NCBI	0.1527	0.0552	LLGPVLGLVSNALGGLLKNI	0.2	0.66	1.69	3.28	20	1	1.32	Animalia	Chordata	Amphibia	Bombina maxima
871	Nigrocin-1-OR1	5947	AP01878	APD	0.173	0.0276	GILSGILGAGKSLVCGLSGLC	0.2	0.67	1.75	3.28	21	0.87	1.44	Animalia	Chordata	Amphibia	Odorrana schmackeri
872	Enbocin	3698	AP00350	NCBI	0	8.00E-04	PWNPFKELERAGQRVRDAVISAA	0.2	0.51	1.68	3.28	23	1	-0.59	Animalia	Arthropoda	Insecta	Manduca sexta
873	HbbetaP-1	4265	AP01619	NCBI	0.0219	0.0214	AAKFGPTVFTPGFQEAWQKFLAVVVSALGRQYH	0.2	0.62	1.74	3.28	33	2.09	0.19	Animalia	Chordata	Actinopterygii	Poecilia mexicana
874	MBP-1	5592	AP00184	NCBI	0.2565	0.0493	RSGEGEAKVGCLRRHEGTPW	0.2	0.68	2.04	3.28	20	1.03	-1.22	Plantae	Tracheophyta	Polypodiopsida	Psilotum nudum
875	DEFB120	3393	AP01475	NCBI	0.0555	0.0115	QCWKDGHCRLVCKDSEDSVIRCANRKRCC	0.2	0.64	1.83	3.28	29	2.72	-0.8	Animalia	Chordata	Mammalia	Dipodomys ordii
876	MtDef4	5786	AP02428	NCBI	0.023	0.0012	RLCESQSHGFKGACTSDHNCALVCRNE	0.2	0.64	1.95	3.28	27	-0.06	-0.59	Plantae	Tracheophyta	Magnoliopsida	Cajanus cajan
877	Tachyplesin II	9044	AP00215	APD	0	5.00E-04	RWCFRVCYRGICYRKCR	0.2	0.49	1.66	3.28	17	5.75	-0.52	Animalia	Arthropoda	Merostomata	Limulus polyphemus
878	PvD1	7009	AP01677	NCBI	0.0605	0.0369	RTCEHLADTYRGPCLTNASCD	0.2	0.64	1.88	3.28	21	-1.1	-0.65	Plantae	Tracheophyta	Magnoliopsida	Vicia faba
879	Maximin S4	2	AP00547	NCBI	0.009	0.11	SNKGFNFMVDMIQALSK	0.2	0.56	1.93	3.28	17	1	-0.01	Animalia	Chordata	Amphibia	Bombina maxima
880	Brevinin-2-OA7	1736	AP01840	NCBI	0	3.00E-04	GVLGTVKDLLIGAGKSAAR	0.2	0.51	1.53	3.28	19	2	0.57	Animalia	Chordata	Amphibia	Odorrana grahami
881	Gramicidin A	8985	AP00499	APD	0.8971	0.1087	VGALAVVVWLWLWLW	0.2	0.75	1.95	3.28	15	0	2.11	Bacteria	NA	NA	NA
882	Microcin L	5652	AP01229	NCBI	0.0393	0.128	GLGGTIKQKPEGIPSEAWNYAAGRLCNWSPNNLSDVCL	0.2	0.63	1.86	3.28	38	-0.12	-0.38	Bacteria	Proteobacteria	Gammaproteobacteria	Salmonella enterica
883	BDEF_TACTR	929	AP01238	NCBI	0	0.0011	CANNRGWCRPNCFRREYHDWYHSDTCGSYKCCRYR	0.2	0.53	1.8	3.28	35	3.81	-1.44	Animalia	Mollusca	Bivalvia	Mytilus galloprovincialis
884	Sp-ALF2	12127	AP02145	NCBI	0.001	0.0411	ARTKSRSGSSREATKDFVRKALQNGLVTQQDASLWL	0.2	0.54	1.64	3.28	36	4	-0.79	Animalia	Arthropoda	Malacostraca	Portunus trituberculatus
885	B1CTcu3	90	AP02566	NCBI	0	0	LPLLAGLAANFLPKLFCKITKK	0.2	0.57	1.69	3.28	22	3.93	0.79	Animalia	Chordata	Amphibia	Odorrana grahami
886	Odorranain-HP	6146	AP00600	NCBI	0.4937	0.0623	SSVWGRKYYVDLAGCA	0.2	0.7	2.1	3.28	16	0.93	0.03	Animalia	Chordata	Amphibia	Odorrana grahami
887	Odorranain-NR	6199	AP00831	NCBI	0.03	0.0059	GLLSGILGAGKHIVCRLSG	0.2	0.63	1.71	3.28	19	2.03	0.92	Animalia	Chordata	Amphibia	Odorrana grahami
888	Eryngin	9421	AP00559	APD	0.02	0.0632	ATRVVYCNRRSGSVVGGDDTVYYEG	0.2	0.6	1.63	3.28	25	-0.06	-0.43	Fungi	NA	NA	NA
889	Odorranain-NR	6186	AP00831	APD	0.0353	0.1268	GLLSGILGAGKHIVCGLTGCAKA	0.2	0.64	1.55	3.28	23	1.96	1.04	Animalia	Chordata	Amphibia	Odorrana grahami
890	BIN1b	10038	AP01592	NCBI	0.369	0.0387	GIRNTICLLQHGKCRLFFCYAGEKKGDICSDPWNRCCVPNP	0.2	0.69	1.84	3.28	41	2.72	-0.28	Animalia	Chordata	Mammalia	Ictidomys tridecemlineatus
891	Nigrocin-OG13	6008	AP01312	NCBI	0.0044	0.0074	GLLSGVLGAGKHIVCGLSGL	0.2	0.6	1.69	3.28	20	1.03	1.25	Animalia	Chordata	Amphibia	Odorrana grahami
892	NA	6289	NA	NCBI	0	0.0018	ASFPFSCPTLSGVCRKLCLPTEMFFGPLGCGKGFL	0.2	0.55	1.77	3.28	35	1.75	0.65	Animalia	Chordata	Actinopterygii	Oncorhynchus mykiss
893	Termicin	7822	AP00403	NCBI	2.00E-04	1.00E-04	ACDFSSCWAGCQADHSINFRRAYCDGQHCVCVFVTG	0.2	0.59	1.74	3.28	36	-1.19	0.13	Animalia	Arthropoda	Insecta	Reticulitermes flavipes
894	Apl_AvBD-2	663	AP00198	NCBI	0	0.0014	PRREMIFCRGGSCHFGECPFHLVKVGSCFGFRSCC	0.2	0.56	1.68	3.28	35	2.81	0.13	Animalia	Chordata	Aves	Parus major
895	Apl_AvBD-2	619	AP00198	NCBI	1.00E-04	0.025	PGLSSPRRDMFLCRKGSCHFGRCPIHLIRVGSCFGFRSCCKA	0.2	0.52	1.86	3.28	42	6.81	-0.02	Animalia	Chordata	Aves	Balearica regulorum
896	B1CTcu3	105	AP02566	NCBI	0.1435	0.0072	LPLLAGLAANFLPQIICKIARK	0.2	0.67	1.88	3.28	22	2.94	1	Animalia	Chordata	Amphibia	Amolops wuyiensis
897	Aurein 1.1	8809	AP00012	APD	6.00E-04	0.0226	GLFDIIKKIAESI	0.2	0.55	1.94	3.28	13	0	0.8	Animalia	NA	NA	NA
898	ChaC11	10331	AP01992	NCBI	8.00E-04	7.00E-04	CGESCVYIPCTVTALLGCSCKDKVCY	0.2	0.6	1.88	3.29	26	-0.37	0.72	Plantae	Tracheophyta	Magnoliopsida	Hybanthus enneaspermus
899	ALL-38	533	AP00624	NCBI	0.0106	0.0047	ARLGKFFRKVKKKIGGGLKKIGQKIKDFLGNLVPRTAS	0.2	0.62	1.93	3.29	38	11	-0.41	Animalia	Chordata	Mammalia	Chlorocebus sabaeus
900	B. pascuorum abaecin	844	AP02330	NCBI	0.364	0.0102	NIPQPGRRPFPTFPGQGPFNPKIKWP	0.2	0.69	2.22	3.29	26	4	-1.12	Animalia	Arthropoda	Insecta	Apis cerana
901	MtDef4	5755	AP02428	NCBI	0.0139	0.0406	RTCESKSQKFKGACVSDRNCASVCQTE	0.2	0.6	1.76	3.29	27	1.75	-0.81	Plantae	Tracheophyta	Magnoliopsida	Cicer arietinum
902	Calcitonin gene-related peptide	2018	AP01476	NCBI	0.0732	0.0868	ACNTATCVTHRLADFLSRSGGMAKNNFVPTNVGSKAF	0.2	0.64	1.92	3.29	37	2.96	-0.03	Animalia	Chordata	Amphibia	Nanorana parkeri
903	Aurelin	10013	AP01515	APD	0.3303	0.0152	AACSDRAHGHICESFKSFCKDSGRNGVKLRANCKKTCGLC	0.2	0.69	1.76	3.29	40	4.81	-0.46	Animalia	Cnidaria	Scyphozoa	Aurelia aurita
904	hepcidin TH2-3	4508	AP00810	APD	0.0037	0.0045	QSHLSLCRWCCNCCRSNKGC	0.2	0.6	1.67	3.29	20	2.72	-0.39	Animalia	Chordata	Actinopterygii	Neolamprologus brichardi
905	DC2	11044	AP02660	NCBI	0	0.0015	GGVPCGESCVFIPCLTAVVGCSCSNKVCY	0.2	0.56	1.68	3.29	29	-0.37	0.99	Plantae	Tracheophyta	Magnoliopsida	Oldenlandia affinis
906	Medusin-PH	5598	AP02176	APD	0.0403	0.0683	LLGMIPLAISAISALSKL	0.2	0.62	1.76	3.29	18	1	1.75	Animalia	Chordata	Amphibia	Agalychnis callidryas
907	AgaDef	500	AP01363	NCBI	0.0028	0.0052	ATCDLLSKWNWNHTACAAHCLARKYKGGYCNDKAVCVCRH	0.2	0.6	1.72	3.29	40	3.9	-0.34	Animalia	Arthropoda	Insecta	Drosophila bipectinata
908	Paenibacillin	11757	AP01493	NCBI	0.1453	0.042	LKVSRAPCKSGTCLCTTSCSNCK	0.2	0.66	1.91	3.29	23	3.69	-0.04	Bacteria	Firmicutes	Bacilli	Bacillus thuringiensis
909	Apl_AvBD-2	665	AP00198	NCBI	0	0	PRREMIFCRGGSCHFGACPFHLVKVGSCFGFRSCC	0.2	0.56	1.77	3.29	35	3.81	0.29	Animalia	Chordata	Aves	Setophaga striata
910	Casecidin 17	2062	AP01398	NCBI	0.8738	0.0017	YQEPVPGPVRGPFPFIV	0.2	0.74	2.28	3.29	17	0	0.06	Animalia	Chordata	Mammalia	Odocoileus virginianus
911	kalata B16	9520	AP01115	APD	8.00E-04	0.1214	GIPCAESCVYIPCTITALLGCKCQDKVCYD	0.2	0.46	1.65	3.29	30	-1.37	0.58	Plantae	Tracheophyta	Magnoliopsida	Oldenlandia affinis
912	Esculentin-1CPa	3837	AP01503	NCBI	0.1977	0.0589	GKEVGMDVIRTGIDAAGCKIKGEC	0.2	0.67	1.89	3.29	24	-0.12	-0.02	Animalia	Chordata	Amphibia	Odorrana grahami
913	ASABF-alpha	757	AP01523	NCBI	0.1995	0.1122	LTSCARMDVPGLSKVAQALCVTSCKYQVAGFFFC	0.2	0.67	2.14	3.29	34	1.75	0.75	Animalia	Nematoda	Secernentea	Ascaris suum
914	Maximin 1	5430	AP00058	NCBI	0.0073	0.0463	GIGGKILAGVKTALKGAAKELAATY	0.2	0.58	1.62	3.29	25	3	0.46	Animalia	Chordata	Amphibia	Bombina maxima
915	Chicken AvBD1	2784	AP00299	NCBI	0.1332	5.00E-04	GRKSDCFRKSGFCAFLKCPSLTLISGKCSRFYLCCKR	0.2	0.67	1.89	3.29	37	7.62	-0.06	Animalia	Chordata	Aves	Gallus gallus
916	SD2	8522	AP01683	NCBI	0.1324	0.0628	GPKVAEARTCESQSHRFKGACLSDTNCASVCQTE	0.2	0.66	1.76	3.29	34	-0.15	-0.59	Plantae	Tracheophyta	Magnoliopsida	Nelumbo nucifera
917	PPT	6951	AP00717	NCBI	4.00E-04	0.0248	RTCESQSHKFVGPCVRKANCGNVCQTEGFHGG	0.2	0.54	1.73	3.29	32	1.93	-0.65	Plantae	Tracheophyta	Liliopsida	Musa acuminata
918	Chicken AvBD12	2989	AP01324	NCBI	2.00E-04	0.0029	GPDSCNHGGGLCRMGSCVSGEYVAQYCFEPIILCCK	0.2	0.57	1.87	3.29	36	-1.28	0.19	Animalia	Chordata	Aves	Taeniopygia guttata
919	BIN1b	1006	AP01592	NCBI	0.2336	0.0157	GIRNTICLMQQGTCRLFFCHSGEKKRDICSDPWNRCCVSNT	0.2	0.68	1.95	3.29	41	2.72	-0.42	Animalia	Chordata	Mammalia	Cebus capucinus
920	Ac-AMP1	9857	AP01584	NCBI	0	0	CASGLCCSRFGYCGTGEDYCG	0.2	0.59	1.71	3.29	21	-1.31	0.12	Plantae	Tracheophyta	Liliopsida	Zea mays
921	A1P	170	AP02517	NCBI	0.347	0.0182	PPPHIRFNRPFLMMIADKTTHSILFMGKIVNPTA	0.2	0.69	1.83	3.3	34	3.18	0.07	Animalia	Chordata	Aves	Leptosomus discolor
922	RMAD-4	9600	AP01663	APD	0	0.0102	RRTCRCRFGRCFRRESYSGSCNINGRIFSLCCR	0.2	0.47	1.72	3.3	33	7.63	-0.64	Animalia	Chordata	Mammalia	Macaca mulatta
923	delta-lysin I	3460	AP02105	NCBI	0.0503	0.1185	MTADIISTIGDFVKWILDTVKKFTK	0.2	0.63	1.76	3.3	25	1	0.34	Bacteria	Firmicutes	Bacilli	Staphylococcus pasteuri
924	Termicin	7819	AP00403	NCBI	0.0119	0.0287	GCEFQTCWAKCQAQHQIYFRRAFCDGPTCQCVFVTG	0.2	0.6	1.84	3.3	36	0.72	-0.09	Animalia	Arthropoda	Insecta	Macrotermes barneyi
925	Pth-St1	8473	AP00990	NCBI	1.00E-04	2.00E-04	RMCESASSKFKGPCARDSN	0.2	0.59	1.76	3.3	19	1.88	-1.01	Plantae	Tracheophyta	Magnoliopsida	Ipomoea batatas
926	Violacin A	8002	AP01135	NCBI	0.0722	0.0411	CGETCVGNKCYTPGCTCTWPVC	0.2	0.64	1.95	3.3	22	-0.37	0.14	Plantae	Tracheophyta	Magnoliopsida	Melicytus ramiflorus
927	Cycloviolacin O14	10898	AP01065	NCBI	0.0207	0.0035	GGVPLCGETCFMGSCYTPGCSCD	0.2	0.63	1.75	3.3	23	-2.31	0.38	Plantae	Tracheophyta	Magnoliopsida	Clitoria ternatea
928	Cycloviolacin O1	10808	AP01035	NCBI	0.0023	0.002	GIPCGESCVWIPCISAAIGCSCKSKVCY	0.2	0.6	1.85	3.3	28	0.63	0.85	Plantae	Tracheophyta	Magnoliopsida	Viola odorata
929	MtDef4	5785	AP02428	NCBI	0.0669	0.0105	RTCLSQSHKFKGTCLSDSNCAGVCRTE	0.2	0.65	1.92	3.3	27	1.84	-0.51	Plantae	Tracheophyta	Liliopsida	Triticum aestivum
930	A1P	218	AP02517	NCBI	0.3516	0.1293	PPTIEFNRPFLMLIFDRDTNCTLFMGKIVNP	0.2	0.69	1.7	3.3	31	-0.06	0.12	Animalia	Chordata	Aves	Pelecanus crispus
931	Panitide L2	11763	AP02173	NCBI	0	3.00E-04	LPVCGETCTLGTCYTQGCTCSWPICKR	0.2	0.56	1.79	3.3	27	0.63	0.19	Plantae	Tracheophyta	Magnoliopsida	Oldenlandia affinis
932	Catestatin	2085	AP00857	NCBI	0.0113	0.0037	SMKLSFRARAYGFRDPRPQL	0.2	0.62	1.82	3.3	20	4	-0.84	Animalia	Chordata	Mammalia	Microtus ochrogaster
933	Kalata B5	11540	AP01047	NCBI	0.228	7.00E-04	PCAESCVWIPCTVTALIGCGCSNKVCY	0.2	0.68	1.81	3.3	27	-0.37	0.89	Plantae	Tracheophyta	Magnoliopsida	Gloeospermum pauciflorum
934	Cycloviolacin O1	12322	AP01035	APD	0.0281	6.00E-04	GIPCAESCVYIPCTVTALLGCSCSNRVCYN	0.2	0.64	1.89	3.3	30	-0.37	0.75	Plantae	Tracheophyta	Magnoliopsida	Viola odorata
935	SD2	8580	AP01683	NCBI	0.0028	0.0128	GPITSVEARTCESQSHHFKGNCLSDTNCGSVCRTE	0.2	0.59	1.69	3.3	35	-1.06	-0.63	Plantae	Tracheophyta	Magnoliopsida	Solanum pennellii
936	Latarcin 7	5155	AP01019	APD	0.4653	0.0479	GETFDKLKEKLKTFYQKLVEKAEDLKGDLKAKLS	0.2	0.7	2.03	3.3	34	2	-0.92	Animalia	Arthropoda	Arachnida	Lachesana tarabaevi
937	Caerin 1.18	9375	AP01653	APD	0.1597	0.0962	GLFSVLGSVAKHLLPHVVPVIAEKL	0.2	0.66	1.8	3.3	25	1.18	1.1	Animalia	Chordata	Amphibia	Litoria gracilenta
938	Chromacin	3024	AP02352	NCBI	0.0468	0.0391	HPGPQAKEDSELTSQGPAGREK	0.2	0.63	1.83	3.31	22	-0.91	-1.7	Animalia	Chordata	Mammalia	Bubalus bubalis
939	Cycloviolacin O5	10831	AP01039	NCBI	8.00E-04	0.0051	PCGESCVFIPCISAVLGCSCKSKVCYRN	0.2	0.58	1.8	3.31	28	1.63	0.61	Plantae	Tracheophyta	Magnoliopsida	Gloeospermum blakeanum
940	Cecropin A	2496	AP00139	NCBI	0	1.00E-04	RWKLFKKIEKVGRNVRDGLIKAGPAIAVIGQAKSLGK	0.2	0.57	1.88	3.31	37	8	-0.22	Animalia	Arthropoda	Insecta	Bombyx mori
941	Lethal peptide I	9219	AP00238	APD	0.0354	8.00E-04	GGKPDLRPCHPPCHYIPRPKPR	0.2	0.65	1.76	3.31	22	4.05	-1.42	Animalia	NA	NA	NA
942	Cecropin C	2363	AP00130	NCBI	0.0549	0.0012	GWLKKLGKRLERIGQHTRDATIQVVGI	0.2	0.65	1.98	3.31	27	4.09	-0.41	Animalia	Arthropoda	Insecta	Drosophila elegans
943	Cecropin A	2507	AP00139	NCBI	0.0722	0.0135	RWKIFKKIEKMGRNIRDGIVKAGPAIEVLGSAKAVGK	0.2	0.65	1.87	3.31	37	7	-0.25	Animalia	Arthropoda	Insecta	Bombyx mori
944	ChaC11	10255	AP01992	NCBI	0.0256	0.0341	VPCGESCVFIPCLTSLAGCSCKNKVCY	0.2	0.62	1.85	3.31	27	0.63	0.78	Plantae	Tracheophyta	Magnoliopsida	Palicourea rigida
945	SMAP-34	7662	AP00680	NCBI	0.0268	0.0034	GLFRRLRDSIRRGQQKILEKARRIGERIKDIF	0.2	0.63	1.91	3.31	32	7	-0.92	Animalia	Chordata	Mammalia	Bos taurus
946	THP-3	7879	AP00269	NCBI	0	1.00E-04	LFCKGGSCHFGGCPSHLIKVGSCFG	0.2	0.58	1.71	3.31	25	1.93	0.56	Animalia	Chordata	Aves	Gallus gallus
947	Ib-AMP2	5046	AP00914	APD	0.0514	0.1259	QYGRRCCNWGPGRRYCKRWC	0.2	0.63	1.96	3.31	20	5.75	-1.53	Plantae	Tracheophyta	Magnoliopsida	Impatiens balsamina
948	ALL-38	9940	AP00624	NCBI	0	2.00E-04	ALLGNFFRKAREKIGKEFKRIVQRIKDFLQHLVPRTEA	0.2	0.58	1.73	3.31	38	6.09	-0.5	Animalia	Chordata	Mammalia	Nomascus leucogenys
949	Brevinin-2-OR5	1848	AP01846	NCBI	0.0052	5.00E-04	LGTVKNLLIGTGKGAAQSVLKTLSCKLSNDC	0.2	0.62	1.83	3.31	31	2.87	0.28	Animalia	Chordata	Amphibia	Odorrana grahami
950	Bovine tracheal antimicrobial peptide	1376	AP00235	NCBI	0.0034	0.0116	PLSCCRNIGICVPIKCSGNMRQIGTCLGALVKCCRR	0.2	0.59	1.85	3.31	36	5.56	0.43	Animalia	Chordata	Mammalia	Bison bison
951	Hyphancin IIIG	5041	AP00349	NCBI	0.6397	0.0144	RWKLFKKIEKVGRKVRDGLIKAGPAIAVIGQA	0.2	0.72	1.92	3.31	32	7	-0.1	Animalia	Arthropoda	Insecta	Bombyx mori
952	Pth-St1	8476	AP00990	NCBI	0	8.00E-04	RTCESRSHRFRGPCMRASN	0.2	0.57	1.78	3.31	19	3.97	-1.38	Plantae	Tracheophyta	Liliopsida	Brachypodium distachyon
953	Vv-AMP1	8064	AP01330	NCBI	0.1689	0.1253	RTCESQSHKFQGTCLRESNCANVCQTE	0.2	0.67	1.66	3.31	27	-0.15	-0.98	Plantae	Tracheophyta	Liliopsida	Elaeis guineensis
954	Chicken AvBD11	3004	AP01613	NCBI	0.002	0.0088	LPRDTLRCLDYHGYCFHLKSCPEPFAAFGTCYRRRRTCCV	0.2	0.59	1.89	3.31	40	3.81	-0.34	Animalia	Chordata	Aves	Corvus moneduloides
955	Maximin 39	5459	AP01734	NCBI	0.0075	0.0209	GIGGKILSGLKPALKGAAKELAFTYLH	0.2	0.6	1.77	3.31	27	3.09	0.34	Animalia	Chordata	Amphibia	Bombina maxima
956	Hiracin JM79	913	AP01197	NCBI	0.8687	0.1299	TYYGNGLYCNENKCWVNWSQ	0.2	0.74	2.22	3.31	20	-0.13	-0.99	NA	NA	NA	NA
957	Bombinin-like peptide 2	1137	AP00051	NCBI	7.00E-04	0.0025	GIGGALLSVGKSALKGLAKGLAEHF	0.2	0.59	1.72	3.31	25	2.09	0.61	Animalia	Chordata	Amphibia	Bombina maxima
958	Ir-Def1	5056	AP01754	APD	0.0072	0.0201	GGYYCPFFQDKCHRHCRSFGRKAGYCGGFLKKTCICV	0.2	0.6	1.71	3.31	37	5.8	-0.31	Animalia	Arthropoda	Arachnida	Ixodes ricinus
959	Nigrocin-2VB	5999	AP01539	NCBI	0.0319	0.003	LLSGTLGAGKNIVCGLSGLC	0.2	0.64	1.8	3.31	20	0.87	1.14	Animalia	Chordata	Amphibia	Odorrana grahami
960	Buffalo hepcidin	1912	AP01682	NCBI	0.3888	0.1368	DTHFPICMYCCGCCYKSRCGLCCKT	0.2	0.69	2.15	3.31	25	1.59	0.27	Animalia	Chordata	Mammalia	Rhinolophus sinicus
961	Alloferon 1	8828	AP00025	APD	0.0741	0.0107	HGVSGHGQHGVHG	0.2	0.65	1.83	3.31	13	0.36	-0.82	Animalia	NA	NA	NA
962	CCL22	2195	AP02094	NCBI	4.00E-04	4.00E-04	GPYGANMEDSVCCRDYVRYRMPLRVVKHFYWTSDSCPRPGVV	0.2	0.6	1.84	3.31	42	1.9	-0.45	Animalia	Chordata	Mammalia	Macaca fascicularis
963	Myticin B	11677	AP01790	NCBI	0.4426	0.0317	CTSYYCSKFCGTAGCSLYGCYNLTPGKICYCLHCSR	0.2	0.7	2	3.31	36	2.59	0.18	Animalia	Mollusca	Bivalvia	Mytilus unguiculatus
964	Cycloviolin B	9462	AP01023	APD	1.00E-04	0.006	GTACGESCYVLPCFTVGCTCTSSQCFKN	0.2	0.56	1.71	3.31	28	-0.37	0.39	Plantae	Tracheophyta	Magnoliopsida	Leonia cymosa
965	Cecropin 1	2411	AP00132	NCBI	0.1	0.0066	GWLKKIGKKIVRVGQHTRD	0.2	0.66	1.89	3.32	19	5.09	-0.86	Animalia	Arthropoda	Insecta	Bactrocera cucurbitae
966	Cecropin A	2513	AP00139	NCBI	0.1663	0.0568	RWKVFKKIEKMGRNIRDGIIKAGPAVEVLG	0.2	0.66	1.91	3.32	30	5	-0.28	Animalia	Arthropoda	Insecta	Spodoptera exigua
967	Snakin-Z	8606	AP02258	NCBI	9.00E-04	0.0111	CARCNCVPPGTSGNHEVCPCYASL	0.2	0.58	1.98	3.32	24	-0.22	0.04	Plantae	Tracheophyta	Magnoliopsida	Jatropha curcas
968	Nigrocin-OG20	5964	AP01313	NCBI	0.0787	0.0718	GLLSGILGAGKHIVCGLSRLC	0.2	0.64	1.71	3.32	21	1.96	1.13	Animalia	Chordata	Amphibia	Odorrana grahami
969	Snakin-Z	8674	AP02258	NCBI	0.0265	0.1004	CRRCNCVPPGTSGNKEKCPCYARL	0.2	0.61	1.67	3.32	24	3.69	-0.75	Plantae	Tracheophyta	Magnoliopsida	Medicago truncatula
970	ChaC2	10176	AP01987	NCBI	0.0015	0.0014	GIPCAESCVYIPCTITALLGCSCKDKVCYKN	0.2	0.6	1.81	3.32	31	0.63	0.53	Plantae	Tracheophyta	Magnoliopsida	Chassalia chartacea
971	Circulin F	10620	AP01063	NCBI	0.0378	0.0755	GIPCGESCVWIPCLTAIAGCSCKN	0.2	0.62	2	3.32	24	-0.31	0.8	Plantae	Tracheophyta	Magnoliopsida	Chassalia chartacea
972	Chrombacin	3031	AP00612	NCBI	0.9918	0.0102	ADEFPDFYDSEEQMGPHQEANDEKARADQRVLT	0.2	0.81	2.31	3.32	33	-6.9	-1.48	Animalia	Chordata	Mammalia	Mus musculus
973	cc-CATH2	2172	AP01749	NCBI	0.0581	0.0046	LIQRGRFGRFLGKIRHFRPRV	0.2	0.65	1.93	3.32	21	7.09	-0.53	Animalia	Chordata	Aves	Pseudopodoces humilis
974	ChaC2	10192	AP01987	APD	0.8453	0.0229	GIPCGESCVYIPCTVTALLGCSCKDKVCYKN	0.2	0.74	2.05	3.32	31	0.63	0.45	Plantae	Tracheophyta	Magnoliopsida	Clitoria ternatea
975	Odorranain-HP	6135	AP00600	APD	0.0822	0.0725	GLLRASSVWGRKYYVDLAGCAKA	0.2	0.65	1.77	3.32	23	2.93	0.13	Animalia	Chordata	Amphibia	Odorrana grahami
976	ChaC2	10200	AP01987	NCBI	0.0152	0.0156	GIPCGESCVFIPCLTTVVGCSCKNKVCYNN	0.2	0.62	1.85	3.32	30	0.63	0.56	Plantae	Tracheophyta	Magnoliopsida	Clitoria ternatea
977	Brevinin-2-OA6	9606	AP01839	APD	0.2071	0.1422	GVLATVKNLLIGTGDGAAQSVLKTLSCKLSNDC	0.2	0.68	2.01	3.32	33	0.87	0.45	Animalia	Chordata	Amphibia	Odorrana grahami
978	Alloferon 2	8779	AP00024	APD	0.0367	6.00E-04	GVSGHGQHGVHG	0.2	0.65	1.85	3.32	12	0.27	-0.62	Animalia	NA	NA	NA
979	EC-hepcidin3	3684	AP02167	NCBI	0.0061	0	APTDCIPYCYPTGDGFHCGVTCRF	0.2	0.64	1.86	3.32	24	-1.16	0.03	Animalia	Chordata	Actinopterygii	Epinephelus coioides
980	P. sarana Hepcidin	6377	AP02445	NCBI	0.0014	0.0039	QSHLSLCRFCCKCCRNKGCGYCCKF	0.2	0.6	1.83	3.32	25	4.59	-0.06	Animalia	Chordata	Actinopterygii	Danio rerio
981	Chromacin	3026	AP02352	NCBI	4.00E-04	0.001	PGAQAEEDHEGPSQGPVDREK	0.2	0.59	1.73	3.32	21	-3.9	-1.84	Animalia	Chordata	Mammalia	Sus scrofa
982	THP-3	7885	AP00269	NCBI	0.4911	0.0091	CRKGSCHYGRCPVHLIKVGRCFG	0.2	0.7	1.94	3.32	23	4.93	-0.15	Animalia	Chordata	Aves	Charadrius vociferus
983	C-terminal Filaggrin-2 derived peptide	3250	AP02602	NCBI	0.0062	0.0254	QSHGSSQRVRHGSYGSAEYNYGRSGYGP	0.2	0.6	1.94	3.32	28	2.18	-1.5	Animalia	Chordata	Mammalia	Rousettus aegyptiacus
984	Cycloviolacin O5	10820	AP01039	NCBI	0.0059	0.0057	PCGESCVWIPCISAVVGCSCKSKVCYKN	0.2	0.61	1.87	3.32	28	1.63	0.52	Plantae	Tracheophyta	Magnoliopsida	Viola odorata
985	HFIAP-1	9685	AP00691	APD	0.5934	0.1379	GFFKKAWRKVKHAGRRVLDTAKGVGRHYVNNWLNRYR	0.2	0.71	2.1	3.33	37	10.18	-1.03	Animalia	Chordata	Myxini	Myxine glutinosa
986	CCL22	2197	AP02094	NCBI	4.00E-04	0.0016	GPYGANVEDSICCRDYFRHPLPLRMLKFFYWTSDSCRRPGVV	0.2	0.59	1.86	3.33	42	1.9	-0.35	Animalia	Chordata	Mammalia	Ursus maritimus
987	Dendrocin	3479	AP00560	NCBI	0.0068	0.015	TNLTLHNLCPYPVWPLVTANSG	0.2	0.6	1.75	3.33	22	0.03	0.18	Plantae	Tracheophyta	Liliopsida	Sorghum bicolor
988	Vv-AMP1	8069	AP01330	NCBI	6.00E-04	1.00E-04	RTCQSASHRFKGTCVRNSNCANICRTE	0.2	0.61	1.81	3.33	27	3.84	-0.83	Plantae	Tracheophyta	Magnoliopsida	Morus notabilis
989	Dosotamide A	8704	AP02572	APD	0.4663	0.0253	WLLING	0.2	0.7	1.98	3.33	6	0	1.22	Bacteria	NA	NA	NA
990	Snakin-Z	8615	AP02258	NCBI	0.0012	0.001	CAKCNCVPPGTSGNKDVCPCYASLKT	0.2	0.6	1.87	3.33	26	1.69	-0.15	Plantae	Tracheophyta	Pinopsida	Picea glauca
991	Myticin B	11686	AP01790	NCBI	0.0015	0.0154	CTSYYCSKFCGSAGCSLYGCYKLHPGKICYCFHCRR	0.2	0.58	1.64	3.33	36	4.68	-0.03	Animalia	Mollusca	Bivalvia	Mytilus galloprovincialis
992	Brevinin-1-OA1	1502	AP01820	APD	0.7531	0.0037	VIVFVASVAAEMMQHVYCAASKKC	0.2	0.73	1.91	3.33	24	0.97	1.05	Animalia	Chordata	Amphibia	Odorrana andersonii
993	SMAP-29	7648	AP00155	APD	0.1118	0.1287	RGLRRLGRKIAHGVKKYGPTVLRIIRIAG	0.2	0.66	2.1	3.33	29	9.09	-0.21	NA	NA	NA	NA
994	kalata B15	12308	AP01114	APD	0	0.0017	GLPVCGESCFGGSCYTPGCSCTWPICTRD	0.2	0.54	1.78	3.33	29	-1.37	0.18	Plantae	Tracheophyta	Magnoliopsida	Oldenlandia affinis
995	CPF-M1	9478	AP02482	APD	0.122	0.1268	GLGSLLGKAFKFGLKTVGKMMAGAPREQ	0.2	0.66	1.95	3.33	28	4	0.06	Animalia	NA	NA	NA
996	Chicken AvBD7	10470	AP01325	NCBI	0.0695	0.0352	LFPRRSKSCLMQNGRCFPGICRRPYYWIGTCSNGYSCCKR	0.2	0.64	2	3.33	40	7.62	-0.53	Animalia	Chordata	Aves	Lagonosticta sanguinodorsalis
997	hepcidin TH2-3	11288	AP00810	NCBI	2.00E-04	3.00E-04	QSHLSLCRYCCNCCSNKGC	0.2	0.6	1.79	3.33	19	1.72	-0.19	Animalia	Chordata	Actinopterygii	Pygocentrus nattereri
998	hepcidin TH1-5	4468	AP00809	NCBI	0.0018	0.0014	AIKCKFCCGCCTPGVCGLCCRF	0.2	0.61	1.94	3.33	22	2.5	1.1	Animalia	Chordata	Actinopterygii	Lateolabrax japonicus
999	Vibi J	12155	AP01126	NCBI	0	1.00E-04	PCGESCVYIPCISAVLGCSCQNKVCYR	0.2	0.58	1.72	3.33	27	0.63	0.53	Plantae	Tracheophyta	Magnoliopsida	Chassalia chartacea
1000	BTM-P1	8253	AP02401	NCBI	0.0792	0.0299	VAPIAQYLATAIGKWAAKAAFSKVLS	0.2	0.65	1.66	3.33	26	3	0.79	Bacteria	Firmicutes	Bacilli	Bacillus thuringiensis
1001	ChaC2	10222	AP01987	NCBI	0.0107	0.0014	GVPCGESCVWMYCISAAMGCSCRNKVCYRN	0.2	0.63	1.75	3.33	30	1.63	0.25	Plantae	Tracheophyta	Magnoliopsida	NA
1002	Cycloviolacin O19	3330	AP01071	NCBI	0.0855	0.1431	GSFPCGESCVFIPCI	0.2	0.65	2.06	3.33	15	-1.19	1.15	Plantae	Tracheophyta	Magnoliopsida	Gloeospermum blakeanum
1003	ChaC8	2683	AP01990	NCBI	0.0196	0.0033	AIPCGESCVFIPCATSVFGCRCENKVC	0.2	0.63	1.89	3.33	27	-0.37	0.76	Plantae	Tracheophyta	Liliopsida	Triticum aestivum
1004	Pn-AMP2	11957	AP01052	NCBI	0	0.0047	QCGRDAGGALCHDNLCCSFWGFCGSTYQYCEDGCQSQCR	0.2	0.55	1.81	3.33	39	-2.41	-0.41	Plantae	Tracheophyta	Magnoliopsida	Sambucus nigra
1005	Cycloviolacin Y1	10953	AP01077	NCBI	0.0033	0	CGETCFGGTCNTPGCSCSSWPIC	0.2	0.63	1.82	3.33	23	-1.37	0.22	Plantae	Tracheophyta	Magnoliopsida	Oldenlandia affinis
1006	B1CTcu3	101	AP02566	NCBI	0	1.00E-04	LPMLAGLAANLLPKLFCKITKK	0.2	0.58	1.79	3.33	22	3.93	0.75	Animalia	Chordata	Amphibia	Amolops loloensis
1007	HbbetaP-1	4290	AP01619	NCBI	1.00E-04	0.0048	AAKFGKQAFTADVQEAWQKFLSAVVSALGRQYH	0.2	0.57	1.74	3.34	33	2.09	-0.14	Animalia	Chordata	Actinopterygii	Seriola quinqueradiata
1008	BMAP-28	1052	AP00367	NCBI	0	1.00E-04	GLRRLGRKIAHGVKKYGPTVLRIIRIA	0.2	0.58	1.76	3.34	27	8.09	-0.04	Animalia	Chordata	Mammalia	Ovis aries
1009	YFGAP	8119	AP02012	NCBI	0.2149	0.1226	VKVGVNGFGRIGRLVTRAAFTSKKVEIVAIND	0.2	0.67	2.09	3.34	32	4	0.33	Animalia	Chordata	Actinopterygii	Oplegnathus fasciatus
1010	Ac-AMP1	9910	AP01584	NCBI	0.0013	0.0106	CPGGLCCSQFGWCGSTNDYCG	0.2	0.58	1.83	3.34	21	-1.31	0.02	Plantae	Tracheophyta	Magnoliopsida	Populus balsamifera
1011	pdBD-2	6575	AP02225	NCBI	0.1826	0.0029	EVQIQNWTCGYGGLCRRFCFDQEYIVGHHGCPRKYRC	0.2	0.68	1.95	3.34	37	1.87	-0.61	Animalia	Chordata	Actinopterygii	Megalobrama amblycephala
1012	PPT	6889	AP00717	NCBI	0	0.004	RTCESQSHRFHGSCVRGSNCASVCQTEGFIGG	0.2	0.56	1.81	3.34	32	0.94	-0.45	Plantae	Tracheophyta	Magnoliopsida	Nicotiana attenuata
1013	Cecropin A1	2275	AP00126	NCBI	0	0.0022	RVFNAAQKGLPVAAGIKGLGR	0.2	0.53	1.66	3.34	21	4	0.17	Animalia	Arthropoda	Insecta	Aedes aegypti
1014	Enterocin B	3777	AP01185	NCBI	0.0527	0.0848	LFGIPKGPLAWAAGLANVYSKCK	0.2	0.63	1.71	3.34	23	2.93	0.43	Bacteria	Firmicutes	Bacilli	Enterococcus faecium
1015	Apl_AvBD-2	673	AP00198	NCBI	0	4.00E-04	GSCHFGGCPFHLVKVGSCFGFRSCC	0.2	0.48	1.62	3.34	25	1.87	0.6	Animalia	Chordata	Aves	Passer domesticus
1016	Chicken AvBD2	2822	AP00298	NCBI	0.2615	0.0044	FLCRKGSCHFGRCPIHLVRVGSCFGFRSCCKSPWDV	0.2	0.68	2.19	3.34	36	4.81	0.17	Animalia	Chordata	Aves	Anser cygnoides
1017	Bombinin-like peptide 3	1160	AP00052	NCBI	1.00E-04	0.0132	GIGGALLSAGKAALKGLAKGLAEHF	0.2	0.55	1.91	3.34	25	2.09	0.62	Animalia	Chordata	Amphibia	Bombina orientalis
1018	ALL-38	522	AP00624	NCBI	0.1337	0.0036	ALLGDFFRKAKEKIGKESKRIVQRIKDFLRNLVPRTES	0.2	0.67	1.84	3.34	38	6	-0.68	Animalia	Chordata	Mammalia	Gorilla gorilla
1019	HsAp1	4655	AP02098	NCBI	0.023	0.0286	SGTSEKERESGRLLGVVKRLIVGFRSPF	0.2	0.62	1.8	3.34	28	3	-0.33	Animalia	Arthropoda	Arachnida	Heterometrus spinifer
1020	Apl_AvBD-2	624	AP00198	NCBI	0.3313	0.025	PGLSSPQRDMFLCRKGTCHFGRCPFHLIKVGSCFGFRSCCK	0.2	0.69	1.89	3.34	41	5.81	-0.07	Animalia	Chordata	Aves	Egretta garzetta
1021	A1P	236	AP02517	NCBI	3.00E-04	0.0372	PPPHIVFNRPFLMITVDKITHSILFMGKIVNPAA	0.2	0.54	1.78	3.34	34	2.18	0.55	Animalia	Chordata	Aves	Eurypyga helias
1022	Dendrocin	9672	AP00560	APD	0.0131	0.0287	TTLTLHNLCPYPVWWLVTPNNGGFPIIDNTPVVLG	0.2	0.61	1.98	3.34	35	-0.97	0.39	Plantae	Tracheophyta	Liliopsida	Eragrostis curvula
1023	Dendrocin	3482	AP00560	NCBI	0.0015	0.0497	LTLHNLCPYPVWPLVTANAG	0.2	0.56	1.68	3.34	20	0.03	0.53	Plantae	Tracheophyta	Liliopsida	Setaria italica
1024	P. sarana Hepcidin	6394	AP02445	NCBI	0.0147	0.0867	QSHLSLCRWCCNCCRGYKGCGFCCKF	0.2	0.6	1.83	3.34	26	3.59	0.05	Animalia	Chordata	Actinopterygii	Bostrychus sinensis
1025	Leucrocin II	8750	AP02345	APD	0.021	0.0849	NAGSLLSGWG	0.2	0.61	1.77	3.34	10	0	0.22	Animalia	NA	NA	NA
1026	Combi-1	8697	AP00726	APD	2.00E-04	0.0088	RRWWRF	0.2	0.57	1.67	3.34	6	3	-2.08	Other	NA	NA	NA
1027	HsAp1	4654	AP02098	APD	1.00E-04	0.0045	SGTSEKERESGRLLGVVKRLIVCFRSPFP	0.2	0.57	1.77	3.35	29	2.94	-0.28	Animalia	Arthropoda	Arachnida	Heterometrus spinifer
1028	Hylaranin-L1	4998	AP02420	APD	4.00E-04	0.0071	GVLSAFKNALPGIMKIIV	0.2	0.58	1.77	3.35	18	2	1.29	Animalia	Chordata	Amphibia	Hylarana latouchii
1029	hepcidin TH1-5	4471	AP00809	NCBI	0.0082	0.0107	GIKCRFCCGCCNAGVCGLCCRF	0.2	0.61	1.95	3.35	22	2.5	1	Animalia	Chordata	Actinopterygii	Haplochromis nyererei
1030	Cliotide T2	10699	AP01775	NCBI	0	0.0048	GSAILCGESCTLGECYTPGCTCSWPICTKN	0.2	0.55	1.73	3.35	30	-1.37	0.23	Plantae	Tracheophyta	Magnoliopsida	Melicytus ramiflorus
1031	Cecropin A	2497	AP00139	NCBI	0.8675	0.1405	RWKVFKKIEKVGRHIRDGVIKAGPAITVVGQATALGK	0.2	0.75	1.98	3.35	37	7.09	-0.1	Animalia	Arthropoda	Insecta	Hyphantria cunea
1032	Penaeidin-4C	6637	AP00421	NCBI	0	1.00E-04	GCDVCYGIPSSTARLCCFRYGDCCH	0.2	0.58	1.79	3.35	25	-0.28	0.21	NA	NA	NA	NA
1033	C-terminal Filaggrin-2 derived peptide	3251	AP02602	NCBI	0.0103	0.0056	HGTFQGWRHGSYGNADYDYGESGYG	0.2	0.62	1.78	3.35	25	-1.82	-1.4	Animalia	Chordata	Mammalia	NA
1034	Cycloviolacin O15	12304	AP01067	APD	0.0017	0.0019	GLVPCGETCFTGKCYTPGCSCSYPICKKN	0.2	0.61	1.73	3.35	29	1.63	-0.04	Plantae	Tracheophyta	Magnoliopsida	Viola odorata
1035	BnPRP1	8240	AP02601	NCBI	0.6931	0.0965	LAPPTQNPYGQPMAPPTQN	0.2	0.72	1.88	3.35	19	0	-1.1	Plantae	Tracheophyta	Magnoliopsida	Raphanus sativus
1036	Mouse beta-defensin-14	11639	AP01246	NCBI	0.0183	0.0051	ALQKVHCKIRKGRCALRSCLAKEEQIGNCSRNRKCCRKK	0.2	0.63	1.99	3.35	39	10.72	-0.92	Animalia	Chordata	Mammalia	Castor canadensis
1037	Cytolysin	3366	AP01176	APD	0	0.0043	TTPACFTIGLGVGALFSAKFC	0.2	0.56	1.83	3.35	21	0.87	1.21	Bacteria	Firmicutes	Bacilli	Enterococcus faecalis
1038	Fa-AMP1	3924	AP01587	NCBI	1.00E-04	3.00E-04	SQWGYCGSTPDYCTGGCQSQC	0.2	0.59	1.76	3.35	21	-1.25	-0.69	Plantae	Tracheophyta	Liliopsida	Zea mays
1039	Maximin 28	5448	AP01731	NCBI	0.3423	0.1244	GIGGKILAGVKTALKGAAKELAATYLH	0.2	0.69	1.9	3.35	27	3.09	0.45	Animalia	Chordata	Amphibia	Bombina maxima
1040	Melittin	5603	AP00146	NCBI	0.0282	0.0026	GIGAVLKVLTTGLPALIGWIKRKRQQ	0.2	0.64	1.74	3.35	26	5	0.29	Animalia	Arthropoda	Insecta	Apis cerana
1041	Maximin 28	5451	AP01731	NCBI	0.1123	0.0334	GIGGKILSGLKTALKGAAKELAATYLH	0.2	0.66	1.54	3.35	27	3.09	0.34	Animalia	Chordata	Amphibia	Bombina maxima
1042	EC-hepcidin2	3673	AP01702	NCBI	0.9342	0.1091	MKTFCVAVAVALMLTFICIQESSAVPVTDVSILL	0.2	0.75	2.12	3.35	34	-1.12	1.62	Animalia	Chordata	Actinopterygii	Eleginops maclovinus
1043	PhD4	3418	AP01670	APD	0	0.0057	ACYCRIPACLAGERRYGTCFYMGRVWAFCC	0.2	0.54	1.7	3.35	30	2.63	0.41	Animalia	Chordata	Mammalia	Macaca mulatta
1044	Psyle C	12050	AP01985	NCBI	0.0056	0.015	LCGETCFMGSCYTPGCSCD	0.2	0.6	1.67	3.35	19	-2.31	0.36	Plantae	Tracheophyta	Magnoliopsida	Clitoria ternatea
1045	SA-hepcidin2	7386	AP02654	NCBI	0.2616	0.0149	AGCKFCCGCCPDMNGCGVCCRF	0.2	0.68	1.83	3.35	22	0.5	0.68	Animalia	Chordata	Actinopterygii	Zanclus cornutus
1046	Gibbon hmdSL-37	4167	AP00734	NCBI	0.0088	0.0149	LGGFLRKATEKIGRGFKKIGQKINDFLGKLAPRTEA	0.2	0.61	1.82	3.35	36	6	-0.48	Animalia	Chordata	Mammalia	Cebus capucinus
1047	Maculatin 1.3	9205	AP00640	APD	0.1122	0.0568	GLLGLLGSVVSHVVPAIVGHF	0.2	0.65	1.97	3.35	21	0.18	1.62	Animalia	NA	NA	NA
1048	Latarcin 4a	5148	AP01014	APD	0.022	0.1234	GLKDKFKSMGEKLKQYIQTWKAKF	0.2	0.6	1.97	3.35	24	5	-1.02	Animalia	Arthropoda	Arachnida	Lachesana tarabaevi
1049	Circulin F	10667	AP01063	NCBI	0.0012	0.0115	GIPCGESCVFIPCTVTALLGCSCKD	0.2	0.58	1.67	3.35	25	-1.31	0.95	Plantae	Tracheophyta	Magnoliopsida	Clitoria ternatea
1050	C-terminal Filaggrin-2 derived peptide	3256	AP02602	NCBI	0.3068	0.036	RHGGQSGLVWKHGSYGSEDYDYGQSGF	0.2	0.68	1.9	3.35	27	-0.82	-1.2	Animalia	Chordata	Mammalia	Saimiri boliviensis
1051	Myticin A	11664	AP01789	NCBI	0	0	QSVACRSYYCSKFCGSAGCSLYGCYLLHPGKICYCLHCSR	0.2	0.59	1.8	3.35	40	3.68	0.23	Animalia	Mollusca	Bivalvia	Mytilus galloprovincialis
1052	Lariatin B	9137	AP01729	APD	0.5505	0.0037	GSQLVYREWVGHSNVIKGPP	0.2	0.71	1.9	3.35	20	1.09	-0.47	Bacteria	Actinobacteria	NA	Rhodococcus jostii
1053	Chicken AvBD4	2925	AP00743	NCBI	0.1935	0.1491	YRGTFCHRGKCSRGNDYLGSCRS	0.2	0.67	2.08	3.35	23	3.9	-1.1	Animalia	Chordata	Aves	Parus major
1054	PaLEAP-2	4108	AP02521	NCBI	0.0524	0.0096	MTPLWRTMGTKPYGAYCQNNYECSTGICRGGHCMFSQAIKS	0.2	0.65	1.93	3.35	41	2.84	-0.43	Animalia	Chordata	Actinopterygii	Salmo trutta
1055	Bovine Beta-defensin 11	1328	AP00046	NCBI	0	0.0025	PVSCVRNKGICVPIRCPGSMKQIGTCVGRAV	0.2	0.55	1.76	3.35	31	4.75	0.36	Animalia	Chordata	Mammalia	Bos taurus
1056	HbbetaP-1	4301	AP01619	NCBI	0.7633	0.0819	AAKFGASFTPEIHATWQKFMKVVVAAMGSRY	0.2	0.73	1.89	3.35	31	3.09	0.2	Animalia	Chordata	Actinopterygii	Salmo salar
1057	Bombinin-like peptide 2	1146	AP00051	NCBI	0.0693	0.0171	GIGGALLSAGKSALKGLAKVLADKFAN	0.2	0.65	1.73	3.35	27	3	0.56	Animalia	Chordata	Amphibia	Bombina maxima
1058	Polyphemusin II	6829	AP00212	APD	0	1.00E-04	RRWCFRVCYRGFCYRKCR	0.2	0.45	1.56	3.35	18	6.75	-0.83	Animalia	Arthropoda	Merostomata	Limulus polyphemus
1059	NA	5373	NA	NCBI	0.0841	0.0167	RTCEHLADTYRGPCFTEGSC	0.2	0.65	1.93	3.36	20	-1.09	-0.67	NA	NA	NA	NA
1060	DEFB114	3381	AP02182	NCBI	0.547	0.1258	DRCTKRYGRCKRDCLESEKQIDICSSARKICCIERLYEDDMF	0.2	0.71	1.83	3.36	42	0.63	-0.87	Animalia	Chordata	Mammalia	Cercocebus atys
1061	Parigidin-br1	11792	AP01915	NCBI	0.0013	9.00E-04	AGVIPCGESCVYLPCLTTIVGCSCKNNVCYTN	0.2	0.61	1.75	3.36	32	-0.37	0.68	Plantae	Tracheophyta	Magnoliopsida	Clitoria ternatea
1062	Ostrich AvBD2	6318	AP01320	NCBI	0.9932	0.0096	FLCRKGSCHFGRCPIHLVRVGSCFGFRSCCKLPWDV	0.2	0.81	2.35	3.36	36	4.81	0.3	Animalia	Chordata	Aves	Anas platyrhynchos
1063	Polydim-I	9218	AP02666	APD	0.1716	0.1235	AVAGEKLWLLPHLLKMLLTPTP	0.2	0.67	1.84	3.36	22	1.09	0.65	Animalia	NA	NA	NA
1064	Pth-St1	8474	AP00990	NCBI	0.5109	0.0548	RTCESLSTKFKGPCFRSSN	0.2	0.7	1.98	3.36	19	2.88	-0.84	Plantae	Tracheophyta	Magnoliopsida	Prunus persica
1065	CCL18	2189	AP02090	NCBI	0.0098	0.1479	GTNKELCCLVYTSWQIPQKFIVDYSETSPQCPKPGV	0.2	0.57	1.89	3.36	36	-0.19	-0.33	Animalia	Chordata	Mammalia	Homo sapiens
1066	NA	4940	NA	NCBI	0.6964	0.0379	RKAKEKIGGGLKKIGQKIKDFLGNLVPRTES	0.2	0.72	1.94	3.36	31	6	-0.81	NA	NA	NA	NA
1067	A1P	205	AP02517	NCBI	0.0066	3.00E-04	PPPVIKFNRPFLMVIFDKITHCILFLGKVVNPAAS	0.2	0.63	1.85	3.36	35	3.03	0.73	Animalia	Chordata	Aves	Apteryx australis
1068	Hyfl P	11440	AP01097	NCBI	0.887	0.1588	CVWIPCISSAIGCSCKSKVCY	0.2	0.75	2.16	3.36	21	1.69	1	Plantae	Tracheophyta	Magnoliopsida	Viola odorata
1069	DLP4	3604	AP02548	NCBI	0.1417	0.0935	ATCDLLSKWNWNHTACAAHCIAKKYKGGYCNDKAVCVCRK	0.2	0.66	1.63	3.36	40	4.81	-0.32	Animalia	Arthropoda	Insecta	Drosophila biarmipes
1070	pLR	6809	AP01252	NCBI	0.002	0.0105	RGCWTKSYSPKPCL	0.2	0.59	1.72	3.36	14	2.87	-0.83	Animalia	Chordata	Amphibia	NA
1071	Curvacin A / sakacin A	3260	AP00637	NCBI	0.1122	0.0052	RSYDNGIYCNNSKCWVNWGEAKENIAGIVISGWASGLAGM	0.2	0.66	1.76	3.36	40	-0.12	-0.17	Bacteria	Firmicutes	Bacilli	Enterococcus faecium
1072	P. sarana Hepcidin	6390	AP02445	NCBI	0	0.0059	QSHLSLCRWCCNCCRSNKGCGFCCRF	0.2	0.46	1.78	3.36	26	3.59	-0.08	Animalia	Chordata	Actinopterygii	Oreochromis niloticus
1073	Secretolytin	8872	AP02351	APD	0.2244	0.0904	QKIAEKFSGTRRG	0.2	0.68	1.98	3.36	13	3	-1.31	Animalia	NA	NA	NA
1074	THP-3	7863	AP00269	NCBI	0.0193	7.00E-04	CRKGTCHFGRCPTHLVKVGSCFG	0.2	0.64	1.89	3.36	23	3.93	-0.03	Animalia	Chordata	Aves	Caprimulgus carolinensis
1075	Apl_AvBD-2	635	AP00198	NCBI	0	5.00E-04	PGLSSPRRDMFFCRKGSCHFGRCPIPLVKVGSCFGFRSCCK	0.2	0.58	1.8	3.36	41	6.72	-0.05	Animalia	Chordata	Aves	Tyto alba
1076	B1CTcu5	150	AP02568	NCBI	0.0377	0.0274	LLAGLAANFLPKLFCKITKKC	0.2	0.63	1.83	3.36	21	3.87	0.84	Animalia	Chordata	Amphibia	Odorrana grahami
1077	Bovine Beta-defensin 10	1259	AP00045	NCBI	0.0248	0.0141	QGVGNPVSCVRNKGICVPIRCPGNMKQIGTCVG	0.2	0.63	1.9	3.36	33	3.75	0.1	Animalia	Chordata	Mammalia	Bos taurus
1078	sarcotoxin Pd	7437	AP02212	NCBI	0.8593	0.1586	GWLKKIGKKIERVGQNTR	0.2	0.75	2.24	3.36	18	5	-1.16	Animalia	Arthropoda	Insecta	Glossina morsitans
1079	Hyve A	11459	AP01101	NCBI	0.2572	0.0904	CGESCVFIPCISSFLGCSCKN	0.2	0.68	1.9	3.36	21	-0.31	0.89	Plantae	Tracheophyta	Magnoliopsida	Pombalia lanata
1080	Abaecin	416	AP00002	NCBI	0.0237	0.0037	NPPRPGQSKPFPSFPGHGPFNPKIQWP	0.2	0.64	1.84	3.36	27	3.09	-1.29	Animalia	Arthropoda	Insecta	Bombus impatiens
1081	Pseudin-4	9270	AP00478	APD	0.0833	0.1632	GINTLKKVIQGLHEVIKLVSNHA	0.2	0.65	1.87	3.36	23	2.18	0.21	Animalia	NA	NA	NA
1082	ChaC11	10263	AP01992	NCBI	0.0059	0.0688	LPCGESCVWIPCISSVVGCSCKSKVCY	0.2	0.58	1.68	3.36	27	0.63	0.86	Plantae	Tracheophyta	Magnoliopsida	Viola odorata
1083	THP-3	7862	AP00269	NCBI	4.00E-04	7.00E-04	LFCKRGSCHYGRCPFHLVKVGSCFG	0.2	0.6	1.96	3.36	25	3.93	0.2	Animalia	Chordata	Aves	Chlamydotis macqueenii
1084	RatNP-1	7324	AP00222	NCBI	0.2994	0.1325	LTCYCRLTGCGFGELLSGACHYCGHIFRL	0.2	0.68	1.99	3.36	29	0.87	0.61	Animalia	Chordata	Mammalia	Mus musculus
1085	THP-3	7877	AP00269	NCBI	0.0512	0.0028	CRGGSCHFGRCPIHLIKVGSCFG	0.2	0.65	1.84	3.36	23	2.93	0.35	Animalia	Chordata	Aves	Opisthocomus hoazin
1086	Nigrocin-2VB	6006	AP01539	NCBI	0	0.0018	LLSGILGAGKNIVCGLSGLC	0.2	0.57	1.82	3.37	20	0.87	1.4	Animalia	Chordata	Amphibia	Odorrana margaretae
1087	Enbocin	3692	AP00350	NCBI	0.8611	0.0752	PWNPFKELERAGQRMRDAIISAGP	0.2	0.75	2.16	3.37	24	1	-0.8	Animalia	Arthropoda	Insecta	Antheraea mylitta
1088	PhD4	3434	AP01670	NCBI	0	0.0049	ACACRIPSCIAGERRYGTCFYQGRVWAFCC	0.2	0.55	1.78	3.37	30	2.63	0.27	Animalia	Chordata	Mammalia	Pongo abelii
1089	rtCATH-1c	7369	AP02537	NCBI	0.0746	0.0521	GGSFIDGFIRDHRDGNRFA	0.2	0.64	1.77	3.37	19	0.09	-0.73	Animalia	Chordata	Actinopterygii	Salvelinus alpinus
1090	P3-Hp-1891	9107	AP02387	APD	1.00E-04	0.0169	RLGTALPALLKTLLAGLNG	0.2	0.55	1.73	3.37	19	2	0.84	Animalia	NA	NA	NA
1091	Cecropin 1	2396	AP00132	NCBI	0.0143	0.008	GWLRKIGKKIERVGQHTRD	0.2	0.63	2.03	3.37	19	4.09	-1.3	Animalia	Arthropoda	Insecta	Bactrocera oleae
1092	DC2	12361	AP02660	APD	0.3208	0.1124	GAVPCGETCVYLPCITPDIGCSCQNKVCYRD	0.2	0.69	1.92	3.37	31	-1.37	0.18	Plantae	Tracheophyta	Magnoliopsida	Melicytus dentatus
1093	hBD-28	4389	AP01315	NCBI	0.0211	0.0185	ARPRKCFSTIIGYCRKKCGMGEIYEMACLNGKLCCVN	0.2	0.63	1.8	3.37	37	4.63	0	Animalia	Chordata	Mammalia	Leptonychotes weddellii
1094	Cecropin P1	2427	AP00134	APD	0.4457	0.1182	SWLSKTAKKLENSAKKRISEGIAIAIQGGPR	0.2	0.7	1.76	3.37	31	5	-0.56	Animalia	Nematoda	Secernentea	Ascaris suum
1095	HbbetaP-1	4321	AP01619	NCBI	0.0765	0.0568	AAKLGSAFSPEIQATFQKFLAVVVSALGRQYH	0.2	0.64	1.58	3.37	32	2.09	0.36	NA	NA	NA	NA
1096	BDEF_TACTR	926	AP01238	NCBI	3.00E-04	0.0019	SCAGNRGWCRSSCFSHEKIDFFHSAVCGGYVCCRPK	0.2	0.59	1.94	3.37	36	2.81	-0.21	Animalia	Chordata	Leptocardii	Branchiostoma floridae
1097	HbbetaP-1	4320	AP01619	NCBI	0.1494	0.0826	AAKFGAAFTPEIQATWQKFMKVVVAAMGSRY	0.2	0.66	1.63	3.37	31	3	0.27	Animalia	Chordata	Actinopterygii	Oncorhynchus mykiss
1098	PPT	6931	AP00717	NCBI	0.0014	0.007	RTCESQSNRFKGTCVSKSNCASVCQTEGFPGG	0.2	0.6	1.83	3.37	32	1.75	-0.67	Plantae	Tracheophyta	Magnoliopsida	NA
1099	C-terminal Filaggrin-2 derived peptide	3253	AP02602	NCBI	0.002	0.0143	HGLTQGLRHGSYGSADYDYGQSGYG	0.2	0.59	1.7	3.37	25	-0.82	-1.06	Animalia	Chordata	Mammalia	Sus scrofa
1100	Myxinidin	8781	AP01578	APD	0.0025	0.1294	GIHDILKYGKPS	0.2	0.53	1.93	3.37	12	1.09	-0.52	Animalia	NA	NA	NA
1101	Hepcidin	4489	AP00302	NCBI	0	1.00E-04	GCKFCCGCCPDMNGCGVCCRF	0.2	0.58	1.74	3.37	21	0.5	0.62	Animalia	Chordata	Actinopterygii	Zanclus cornutus
1102	Cypemycin	3365	AP01632	NCBI	0.0017	0.0055	ATPAVAQFVIQGSTICLVC	0.2	0.6	1.81	3.37	19	-0.13	1.44	Bacteria	Actinobacteria	NA	Streptomyces griseus
1103	Cyclopsychotride A	10692	AP00282	NCBI	0.2848	0.0918	SVPCGESCVYIPCFTGIAGCSCKSKVCYYN	0.2	0.68	2.07	3.37	30	0.62	0.47	Plantae	Tracheophyta	Magnoliopsida	Pigea floribunda
1104	Ostrich AvBD1	6327	AP01321	NCBI	0.0042	0.0015	APGNKKQCLREKGFCGFLKCSFPFVVSGKCSRFFFCCKNIW	0.2	0.62	1.91	3.37	41	6.63	0.06	Animalia	Chordata	Aves	Columba livia
1105	Bovine Beta-defensin 11	1280	AP00046	NCBI	0	0.0076	PLSCCRNIGICVPIKCSGNMRQIGTCLGALVKCCRRW	0.2	0.54	1.77	3.37	37	5.56	0.4	Animalia	Chordata	Mammalia	Bison bison
1106	LSer-Cec1	5304	AP02498	NCBI	0.4727	0.1607	GWLRKIGKKIERVGQHTRDVIIQTISVAQQAANVAATVKG	0.2	0.7	1.87	3.37	40	5.09	-0.15	Animalia	Arthropoda	Insecta	Bactrocera oleae
1107	cc-CATH2	2161	AP01749	NCBI	0.0069	0.0404	LVQRGRFGRFLKKVRRFIPKVIIAAQVGSRFG	0.2	0.6	1.73	3.37	32	9	0.09	Animalia	Chordata	Aves	Coturnix japonica
1108	P. sarana Hepcidin	6422	AP02445	NCBI	0.0251	0.0189	QSNLSMCYWCCKCCRSYKGCGLCCKF	0.2	0.63	1.95	3.38	26	3.5	0.09	Animalia	Chordata	Actinopterygii	Hippocampus comes
1109	NA	11332	NA	NCBI	0.1478	0.1438	RKAREKIGKEFKRIVQRIKDFLQHLVPRTEA	0.2	0.66	1.95	3.38	31	6.09	-0.97	NA	NA	NA	NA
1110	Ac-AMP1	9826	AP01584	NCBI	0	0.0115	AGQCYRGRCSGGLCCSKYGYCGSGPAYCG	0.2	0.55	1.82	3.38	29	2.62	-0.22	Plantae	Tracheophyta	Magnoliopsida	Stellaria media
1111	Kalata B8	9539	AP00730	APD	0.261	0.1507	GSVLNCGETCLLGTCYTTGCTCNKYRVCTKD	0.2	0.68	2.08	3.38	31	0.63	-0.02	Plantae	NA	NA	NA
1112	ASABF-alpha	761	AP01523	NCBI	0.0037	0.0182	ASTFSTCARMDVPGLSKAAQGLCIT	0.2	0.6	2	3.38	25	0.87	0.44	Animalia	Nematoda	Secernentea	Ascaris suum
1113	PPT	6907	AP00717	NCBI	0.057	0.0329	RTCESQSHKFKGTCLSETNCANVCKTEGFTGG	0.2	0.64	1.86	3.38	32	0.85	-0.7	Plantae	Tracheophyta	Magnoliopsida	Jatropha curcas
1114	Cycloviolacin Y1	3344	AP01077	NCBI	3.00E-04	4.00E-04	GGSAFGCGETCVKGKCNTPGCVC	0.2	0.6	1.8	3.38	23	0.69	0.2	Plantae	Tracheophyta	Magnoliopsida	Gloeospermum blakeanum
1115	PPT	6898	AP00717	NCBI	0.0795	0.1444	RTCESQSHKFQGTCLRESNCANVCQTEGFQGG	0.2	0.65	1.86	3.38	32	-0.15	-0.88	Plantae	Tracheophyta	Liliopsida	Elaeis guineensis
1116	Penaeidin-2a	6624	AP00393	NCBI	0.0199	0.0013	VCNACYRLSVSDARNCCIKFGSCCHLVK	0.2	0.64	1.91	3.38	28	2.72	0.41	Animalia	Arthropoda	Malacostraca	Litopenaeus vannamei
1117	PPT	6936	AP00717	NCBI	0	0.0027	RTCESQSHKFKGPCLRASNCANVCKTEGFHGG	0.2	0.56	1.74	3.38	32	2.93	-0.76	Plantae	Tracheophyta	Liliopsida	Elaeis guineensis
1118	MtDef4	5789	AP02428	NCBI	0.0246	0.1455	RTCESQSHRFKGTCVRQSNCAAVCQTE	0.2	0.61	1.85	3.38	27	1.84	-0.8	Plantae	Tracheophyta	Magnoliopsida	Vitis vinifera
1119	Lactococcin MMFII	5116	AP00849	NCBI	0.5568	0.1539	SYGNGVQCNKKKCWVD	0.2	0.71	2.23	3.38	16	1.87	-1.01	Bacteria	Firmicutes	Bacilli	Listeria innocua
1120	Alo-2	9960	AP00747	NCBI	0.001	0.0032	CQPDGSTNCCSGFCYKQVGWAQGYCK	0.2	0.6	1.89	3.38	26	0.69	-0.5	Animalia	Arthropoda	Insecta	Anoplophora glabripennis
1121	MtDef4	5782	AP02428	NCBI	0.4045	0.1283	RMCQSQSHHFHGPCVRDHNCALVCRTE	0.2	0.69	2.11	3.38	27	1.12	-0.72	Plantae	Tracheophyta	Magnoliopsida	Cucumis sativus
1122	ChaC2	10177	AP01987	NCBI	0.0606	0.1054	GIPCGESCVFIPCTITALLGCSCKDKVCYKN	0.2	0.64	1.85	3.38	31	0.63	0.59	Plantae	Tracheophyta	Magnoliopsida	Clitoria ternatea
1123	ChaC2	10214	AP01987	APD	0.1018	0.0356	GIPCGESCVWIPCLTSTVGCSCKSKVCYRN	0.2	0.65	1.72	3.38	30	1.63	0.33	Plantae	Tracheophyta	Magnoliopsida	Viola biflora
1124	Parasin I	6486	AP00555	NCBI	0.0129	0.0011	GRGKQGGKVRAKAKTRSS	0.2	0.64	1.88	3.38	18	7	-1.59	Animalia	Chordata	Mammalia	Balaenoptera acutorostrata
1125	Calcitonin gene-related peptide	2010	AP01476	NCBI	0	0.015	ACNTATCVTHRLADFLSRSGGMGKNNFVPTNVGSKAF	0.2	0.49	1.83	3.38	37	2.96	-0.09	Animalia	Chordata	Aves	Nestor notabilis
1126	ChaC11	10321	AP01992	NCBI	0.182	0.0048	CGESCVYIPCITALLGCSCSNQIC	0.2	0.67	1.83	3.38	24	-1.37	1.03	Plantae	Tracheophyta	Magnoliopsida	Clitoria ternatea
1127	MtDef4	5738	AP02428	NCBI	0.5513	0.0098	RTCESKSHRFKGPCVSTHNCANVCHNE	0.2	0.71	1.94	3.38	27	2.03	-0.99	Plantae	Tracheophyta	Magnoliopsida	Arabidopsis lyrata
1128	Violacin A	8001	AP01135	NCBI	0.1084	0.0849	SAFGCGETCVKGKCNTPGCVCSWPVCK	0.2	0.65	2.04	3.38	27	1.63	0.18	Plantae	Tracheophyta	Magnoliopsida	Gloeospermum blakeanum
1129	Caerin 1.2	9401	AP00241	APD	0.0016	0.0154	GLLGVLGSVAKHVLPHVVPVIAEHL	0.2	0.59	1.83	3.38	25	0.27	1.2	Animalia	Chordata	Amphibia	Litoria caerulea
1130	Brevinin-2-OR4	1769	AP01845	APD	0.0882	0.0789	SVMGTVKDLLIGAGKSAAQSVLKALSCKLSKDC	0.2	0.65	1.99	3.38	33	2.87	0.43	Animalia	Chordata	Amphibia	Odorrana margaretae
1131	Ranacyclin-B-AL1	7175	AP01914	NCBI	0.2361	0.0211	SLRGCWTKSYPPQPCL	0.2	0.68	2.07	3.38	16	1.87	-0.56	Animalia	Chordata	Amphibia	Lithobates catesbeianus
1132	kalata B9	11498	AP01108	NCBI	0.1071	0.1652	GGVPLCGETCFMGSCYTPGCSCDA	0.2	0.66	1.72	3.38	24	-2.31	0.44	Plantae	Tracheophyta	Magnoliopsida	Clitoria ternatea
1133	Ac-AMP1	9884	AP01584	NCBI	0.0093	0.1183	CPGGLCCSQYGWCGTTPEYC	0.2	0.58	1.63	3.38	20	-1.31	-0.06	Plantae	Tracheophyta	Magnoliopsida	Ziziphus jujuba
1134	Gallinacin 8	4082	AP01147	NCBI	0.1792	0.0075	TVECRTQGKFCRAGACPPTF	0.2	0.67	2.08	3.39	20	1.81	-0.26	Animalia	Chordata	Aves	Turdus iliacus
1135	Ceratotoxin D	2570	AP00417	APD	0.0024	0.0047	SIGTAVKKAVPIAKKVGKVAIPIAKAVLSVVGQLVG	0.2	0.61	2.06	3.39	36	6	1	Animalia	Arthropoda	Insecta	Ceratitis capitata
1136	Chicken AvBD11	3003	AP01613	NCBI	0	4.00E-04	LPRDTLRCLEYHGYCFHLKSCPEPFAAFGTCYRRRRTCCV	0.2	0.57	1.9	3.39	40	3.81	-0.34	Animalia	Chordata	Aves	Corvus moneduloides
1137	Ac-AMP1	9871	AP01584	NCBI	0.013	0.1146	RCDAGLCCSQYGYCGTGNDFCG	0.2	0.59	1.99	3.39	22	-1.31	-0.17	Plantae	Tracheophyta	Magnoliopsida	Vitis vinifera
1138	Paenibacillin	11756	AP01493	NCBI	0.2829	0.101	AQTWTTIVKVSKAVCKTGTCICTTSCSNCK	0.2	0.68	2.09	3.39	30	3.69	0.22	Bacteria	Firmicutes	Bacilli	Bacillus thuringiensis
1139	Alarin	504	AP02184	NCBI	0.0526	0.1062	APAHWSSTFPKWVTKTERGRQPLRS	0.2	0.63	1.69	3.39	25	4.09	-1.14	Animalia	Chordata	Mammalia	Gorilla gorilla
1140	Penaeidin-2a	11804	AP00393	NCBI	0.0014	9.00E-04	VCNHCYRLAFPDARNCCSRFGRCCHLVK	0.2	0.62	1.9	3.39	28	3.81	-0.1	Animalia	Arthropoda	Malacostraca	Litopenaeus stylirostris
1141	Chicken AvBD1	2790	AP00299	NCBI	0.0165	8.00E-04	GKREQRYRQKGFCAFLKCPSLTIISGKCSRFHFCCKK	0.2	0.64	1.91	3.39	37	8.78	-0.55	Animalia	Chordata	Aves	Coturnix japonica
1142	Circulin F	10681	AP01063	NCBI	0.1351	0.074	GVPCAESCVYIPCTITALFGCSCKD	0.2	0.66	1.95	3.39	25	-1.31	0.84	Plantae	Tracheophyta	Magnoliopsida	Chassalia chartacea
1143	Latarcin 4b	5150	AP01015	NCBI	0.0048	0.1735	LKDKFKSMGEKLKQYIQTWKAKF	0.2	0.52	1.95	3.39	23	5	-1.04	Animalia	Arthropoda	Arachnida	Lachesana tarabaevi
1144	Cecropin 2	2351	AP00135	NCBI	0.0371	0.0077	GWLKKIGKKVERVGQHTRDATIQGLG	0.2	0.64	1.69	3.39	26	4.09	-0.74	Animalia	Arthropoda	Insecta	Drosophila ficusphila
1145	Cycloviolin D	11038	AP01025	NCBI	0.0121	0.0078	PCGESCVFIPCLTSLAGCSCKNKVCYYN	0.2	0.63	1.79	3.39	28	0.63	0.43	Plantae	Tracheophyta	Magnoliopsida	Palicourea rigida
1146	Panitide L2	11770	AP02173	NCBI	0.0236	0.0077	LPTCGETCTLGTCYVPDCSCSWPICMK	0.2	0.64	1.9	3.39	27	-1.37	0.37	Plantae	Tracheophyta	Magnoliopsida	Clitoria ternatea
1147	Caerin 1.4	9403	AP00243	APD	0.0325	0.025	GLLSSLSSVAKHVLPHVVPVIAEHL	0.2	0.63	1.91	3.39	25	0.27	0.97	Animalia	Chordata	Amphibia	Litoria gilleni
1148	HbbetaP-1	4269	AP01619	NCBI	0.4719	0.0497	AMKFGPSVFTPDMQEAWQKFLAVVASALSKQYH	0.2	0.7	1.8	3.39	33	1.09	0	Animalia	Chordata	Actinopterygii	Astyanax mexicanus
1149	Nigrocin-2VB	6001	AP01539	NCBI	0.4413	0.1661	LLSGVLGVGKKIVCGLSGRC	0.2	0.7	1.89	3.39	20	2.87	1.07	Animalia	Chordata	Amphibia	Odorrana andersonii
1150	PGLa-SE1	9212	AP02001	APD	0.131	0.1376	GMATKAGTALGKVAKAVIGAAL	0.2	0.66	1.69	3.39	22	3	0.92	Animalia	NA	NA	NA
1151	PPT	6904	AP00717	NCBI	0.081	0.0192	RTCESQSHKFKGTCLSETNCASVCKTEGFTGG	0.2	0.65	1.88	3.39	32	0.85	-0.62	Plantae	Tracheophyta	Magnoliopsida	Vernicia fordii
1152	Palustrin-2GN1	6454	AP02472	NCBI	0.007	0.0226	LWNTIKETGKKFAVGLLDKIKCGITGTCK	0.2	0.61	1.93	3.39	29	3.87	-0.02	Animalia	Chordata	Amphibia	Amolops hainanensis
1153	P. sarana Hepcidin	6404	AP02445	NCBI	0.025	0.0065	QSHISMCTMCCNCCKNYKGCGFCCRF	0.2	0.64	1.82	3.39	26	2.59	0.13	Animalia	Chordata	Actinopterygii	Oryzias latipes
1154	Cecropin A	2499	AP00139	NCBI	0.0761	0.1244	RWKVFKKIEKMGRNVRDGIIKAGPAIAVLGEAKALGK	0.2	0.64	1.91	3.39	37	7	-0.2	Animalia	Arthropoda	Insecta	Trichoplusia ni
1155	HbbetaP-1	4285	AP01619	NCBI	0.3155	0.0091	AMKFGPSVFTADVQEAWQKFLCVVASALSRQYH	0.2	0.69	1.96	3.39	33	1.03	0.18	Animalia	Chordata	Actinopterygii	Pygocentrus nattereri
1156	Cecropin A	9665	AP00127	APD	0.1213	0.0441	RWKVFKKIEKVGRNIRDGVIKAAPAIEVLGQAKAL	0.2	0.66	1.9	3.39	35	6	-0.11	Animalia	Arthropoda	Insecta	Heliothis virescens
1157	Hyfl K	11435	AP01092	NCBI	0.0011	0.0286	PCGESCVWIPCITAIAGCSCSNKVCY	0.2	0.58	1.81	3.39	26	-0.37	0.78	Plantae	Tracheophyta	Magnoliopsida	Oldenlandia affinis
1158	Esculentin-2-OR2	9712	AP01870	APD	0.1114	0.0395	GVFTLIKGATQLIGKTLGKEVGKTGLELMACKITKQC	0.2	0.66	1.81	3.39	37	3.88	0.29	Animalia	Chordata	Amphibia	Odorrana livida
1159	Brevinin-1CDYa	9133	AP01453	APD	0.0191	0.0055	LLSLALAALPKLFCLIFKKC	0.2	0.63	1.82	3.39	20	2.87	1.65	Animalia	NA	NA	NA
1160	So-D1	7699	AP00288	NCBI	0.0022	0.0429	CESPSSKFKGPCARDSNCAT	0.2	0.58	1.77	3.39	20	0.81	-0.82	Plantae	Tracheophyta	Magnoliopsida	Ipomoea nil
1161	cgTbeta	2624	AP02533	NCBI	0.8652	0.1316	SDKPDMAEIEKFDKTKLKKTETQEKNPLPSKETIEQEKKG	0.2	0.74	2.16	3.4	40	0.01	-1.77	Animalia	Chordata	Amphibia	Nanorana yunnanensis
1162	Lasioglossin LL-I	8976	AP01465	APD	0.0255	0.1446	VNWKKVLGKIIKVAK	0.2	0.61	1.89	3.4	15	5	0.19	Animalia	NA	NA	NA
1163	Maximin 1	5440	AP00058	NCBI	0.0113	0.0743	GIGGKILFGLKTALKGAAKELAATY	0.2	0.6	1.55	3.4	25	3	0.49	Animalia	Chordata	Amphibia	Bombina maxima
1164	Human KS-27	4673	AP00309	NCBI	0.9945	0.1207	KAKEKIGKESKRIVQRIKDFLRNLVPR	0.2	0.87	2.34	3.4	27	7	-1.02	Animalia	Chordata	Mammalia	Gorilla gorilla
1165	Human islet amyloid polypeptide	4922	AP02196	NCBI	0	0.0105	RCNTATCATQRLVNFLSRSSNNLGAILSPTDVG	0.2	0.55	1.88	3.4	33	1.87	-0.05	Animalia	Chordata	Mammalia	Erinaceus europaeus
1166	Parigidin-br1	11794	AP01915	NCBI	0.0407	0.0051	GSGVPCGESCVWIPCLTSIVGCSCKNNVCTLN	0.2	0.65	1.88	3.4	32	-0.37	0.63	Plantae	Tracheophyta	Magnoliopsida	Melicytus ramiflorus
1167	Maximin 28	5449	AP01731	APD	0.3308	0.083	GIGGKILSGLKTALKGAAKELASTYLH	0.2	0.69	1.82	3.4	27	3.09	0.24	Animalia	Chordata	Amphibia	Bombina maxima
1168	NA	1001	NA	NCBI	0.0602	0.0628	GTTVVNSTFSIVLGNKGYICTVTVECMRNCQ	0.2	0.64	1.79	3.4	31	0.81	0.4	Bacteria	Firmicutes	Bacilli	Streptococcus ratti
1169	eNAP-2	3687	AP00295	NCBI	0.1005	0.0592	QRPGVCPKVPKGTFGICLDRCTGDASCPKGMKCCVH	0.2	0.65	2.11	3.4	36	3.72	-0.18	Animalia	Chordata	Mammalia	Miniopterus natalensis
1170	Clavanin B	3079	AP00277	APD	0.6852	0.1672	LFKLLGKIIHHVGNFVHGFSHVF	0.2	0.72	2.05	3.4	23	2.36	0.79	NA	NA	NA	NA
1171	Papiliocin	6483	AP01751	NCBI	0.1215	0.0672	RWKPFKKLEKVGRNIRNGIIR	0.2	0.66	1.92	3.4	21	7	-1.1	Animalia	Arthropoda	Insecta	Plutella xylostella
1172	Apl_AvBD-2	625	AP00198	NCBI	0.0039	0.0151	PGLSSPQRDMFFCRKGTCHFGRCPTHLVKVGSCFGFRSCCK	0.2	0.6	1.75	3.4	41	5.81	-0.19	Animalia	Chordata	Aves	Caprimulgus carolinensis
1173	GmoDef	4215	AP01367	APD	0.0046	0.0212	VTCNIGEWVCVAHCNSKSKKSGYCSRGVCYCTN	0.2	0.6	1.94	3.4	33	2.72	-0.14	Animalia	Arthropoda	Insecta	Glossina morsitans
1174	Brevinin-2TC	1879	AP00457	NCBI	0.8047	0.1283	GFWDNIKNFGKTFALNAIEKLKCKITGGC	0.2	0.74	2.13	3.4	29	2.87	-0.1	Animalia	Chordata	Amphibia	Rana ornativentris
1175	Cycloviolacin VY1	10989	AP02571	NCBI	0.0668	0.0133	CGESCVYIPCITALLGCSCSNQICSKNHVIA	0.2	0.65	1.96	3.4	31	-0.28	0.77	Plantae	Tracheophyta	Magnoliopsida	Clitoria ternatea
1176	Serracin-P 23 kDa subunit	7487	AP00998	NCBI	0.0377	0.1663	ALPKKLKYLNLFNDGNSYLGLV	0.2	0.62	2.02	3.4	22	2	0	Bacteria	Proteobacteria	Gammaproteobacteria	Rahnella aquatilis
1177	Ostrich AvBD7	6351	AP01322	NCBI	0.6441	0.0966	IPRPIDTCRLRNGICTPGICRRPYYWIGTCNNGMGSCCAR	0.2	0.72	2.06	3.4	40	4.62	-0.27	Animalia	Chordata	Aves	Chrysolophus pictus
1178	SD2	8585	AP01683	NCBI	0.1673	0.1448	GPMVGEARKCRSASHRFKGTCLSDTNCASVCKTE	0.2	0.67	2.09	3.4	34	2.84	-0.54	Plantae	Tracheophyta	Magnoliopsida	Plantago major
1179	Vibi J	11512	AP01126	NCBI	0.0021	0.0084	PCGESCVFIPCISSVVGCSCKSKVCYNN	0.2	0.6	1.8	3.4	28	0.63	0.57	Plantae	Tracheophyta	Magnoliopsida	Clitoria ternatea
1180	Cycloviolacin O16	10911	AP01068	NCBI	0.1612	0.1258	LKCGESCFAGKCYTPGCTCSRPICKK	0.2	0.66	2.02	3.4	26	3.63	-0.17	Plantae	Tracheophyta	Magnoliopsida	Clitoria ternatea
1181	SA-hepcidin2	7390	AP02654	NCBI	0.0195	0.0759	CRFCCGCCTPGICGICCRF	0.2	0.61	1.76	3.4	19	1.5	1.16	Animalia	Chordata	Actinopterygii	Astatotilapia burtoni
1182	LL-37	11574	AP00310	NCBI	0.0788	0.0128	LPGNFFRKAREKIGKEFKRIVQRIKDFLQHLVPRTEA	0.2	0.65	1.83	3.4	37	6.09	-0.71	Animalia	Chordata	Mammalia	Nomascus concolor
1183	RANATUERIN 2B	7229	AP00120	NCBI	0.2999	0.1398	LADTLKGAAKNVAGVLLDKLKCKITG	0.2	0.68	1.9	3.4	26	2.94	0.35	Animalia	Chordata	Amphibia	Pelophylax hubeiensis
1184	Palustrin-2GN1	6456	AP02472	NCBI	0.0029	0.0252	SLWENFKNAGKQFILNILDKIRCRVAGGCR	0.2	0.59	1.85	3.4	30	3.88	-0.19	Animalia	Chordata	Amphibia	Hylarana latouchii
1185	Parigidin-br1	11802	AP01915	NCBI	5.00E-04	0.0094	GNGIPCAESCVWIPCTVTALVGCSCSDKVCY	0.2	0.59	1.85	3.4	31	-1.37	0.75	Plantae	Tracheophyta	Magnoliopsida	Viola baoshanensis
1186	Scolopendrasin VII	7459	AP02544	NCBI	0.2227	0.091	FCSCDVKDFNSKNKHTIQYP	0.2	0.67	2.15	3.4	20	0.96	-0.92	Animalia	Arthropoda	Insecta	Spodoptera frugiperda
1187	MtDef4	5762	AP02428	NCBI	0.0652	0.0628	RTCQSQSHKFKGACFSDTNCASVCRTE	0.2	0.64	1.71	3.4	27	1.84	-0.73	Plantae	Tracheophyta	Liliopsida	Aegilops tauschii
1188	Aurein 3.2	9013	AP00021	APD	0.0126	0.0656	GLFDIVKKIAGHIASSI	0.2	0.6	2	3.4	17	1.09	0.91	Animalia	Chordata	Amphibia	Litoria raniformis
1189	Apl_AvBD-2	637	AP00198	NCBI	0.1923	0.0046	PGLSSPRRDMLFCRKGSCHFGRCPIHLIKVGRCFGFRSCCK	0.2	0.68	1.78	3.4	41	7.81	-0.14	Animalia	Chordata	Aves	Calypte anna
1190	Magainin-St1	5401	AP02287	APD	0.1146	0.0684	GLKEVAHSAKKFAKGFISGLTGS	0.2	0.65	1.87	3.4	23	3.09	0.01	Animalia	Chordata	Amphibia	Silurana tropicalis
1191	BIN1b	1026	AP01592	NCBI	0.1239	0.0364	GMRNTICRMQQGICRLFFCHSGEKKRDICSDPWNRCCVSNT	0.2	0.66	1.91	3.41	41	3.72	-0.56	Animalia	Chordata	Mammalia	Pan troglodytes
1192	P. sarana Hepcidin	6381	AP02445	NCBI	0.027	0.0628	QSHLSMCRYCCKCCRNKGCGFCCKF	0.2	0.62	1.82	3.41	25	4.59	-0.13	Animalia	Chordata	Actinopterygii	Misgurnus mizolepis
1193	hepcidin TH2-3	4532	AP00810	NCBI	0.159	0.0435	QSHLSMCSVCCNCCKNYKGC	0.2	0.67	1.84	3.41	20	1.72	-0.04	Animalia	Chordata	Actinopterygii	Oryzias melastigma
1194	PPT	6952	AP00717	NCBI	0.0093	0.088	RTCETPSNNFKGLCVSDTNCASVCQTEGFPGG	0.2	0.59	1.85	3.41	32	-1.25	-0.42	Plantae	Tracheophyta	Magnoliopsida	Medicago truncatula
1195	Circulin B	10514	AP00275	NCBI	0.0821	0.0151	GSFPCGESCVFIPCISAIAGCSCKNKVCYKN	0.2	0.65	1.88	3.41	31	1.63	0.48	Plantae	Tracheophyta	Magnoliopsida	Gloeospermum blakeanum
1196	Mouse beta-defensin-14	11646	AP01246	NCBI	3.00E-04	0.0296	LRKYYCKIRSGRCALIGCLPKEKQIGRCSLTG	0.2	0.56	1.76	3.41	32	6.75	-0.26	Animalia	Chordata	Mammalia	Ovis aries
1197	Bombinin-like peptide 3	1162	AP00052	NCBI	0.0016	0.0044	GIGGALLSAGKSALKGLAKGLVEHF	0.2	0.61	1.78	3.41	25	2.09	0.61	Animalia	Chordata	Amphibia	Bombina maxima
1198	YFGAP	8141	AP02012	NCBI	0.381	0.1813	VKVGINGFGRIGRLVTRAACTSKKVEIVAIND	0.2	0.69	1.92	3.41	32	3.94	0.33	Animalia	Chordata	Actinopterygii	Labrus bergylta
1199	Lasiocepsin	9441	AP01958	APD	0.2563	0.0432	GLPRKILCAIAKKKGKCKGPLKLVCKC	0.2	0.68	1.99	3.41	27	8.75	0.07	Animalia	NA	NA	NA
1200	ChaC2	10211	AP01987	NCBI	0.5804	0.078	GVPCGESCVWIPCLTSAIGCSCKSSVCYRN	0.2	0.71	1.99	3.41	30	0.63	0.52	Plantae	Tracheophyta	Magnoliopsida	Viola baoshanensis
1201	MtDef4	5795	AP02428	NCBI	0.019	0.1781	RTCESQSHKFKGTCVSRSNCANVCKNE	0.2	0.59	2.03	3.41	27	2.84	-1	Plantae	Tracheophyta	Magnoliopsida	Daucus carota
1202	Cycloviolacin O5	10821	AP01039	NCBI	0.001	0.0143	PCGESCVFIPCISSVLGCSCKNKVCYRN	0.2	0.59	1.91	3.41	28	1.63	0.42	Plantae	Tracheophyta	Magnoliopsida	Melicytus ramiflorus
1203	hGAPDH	4554	AP02017	NCBI	0.0187	0.0036	GKVKVGINGFGRIGRLVTRAAFNSGKVDIVA	0.2	0.64	1.86	3.41	31	5	0.31	Animalia	Chordata	Mammalia	Pongo abelii
1204	AS-hepc2	804	AP01696	NCBI	0.0016	0.0044	APADCHFCCGCCPDMVGCGVCLHL	0.2	0.61	1.78	3.41	24	-2.25	1	Animalia	Chordata	Actinopterygii	Lithognathus mormyrus
1205	kalata B11	12307	AP01110	APD	0.8332	0.1004	GLPVCGETCFGGTCNTPGCSCTDPICTRD	0.2	0.74	2.09	3.41	29	-2.37	0.02	Plantae	Tracheophyta	Magnoliopsida	Oldenlandia affinis
1206	Dendrocin	3469	AP00560	NCBI	0.6115	0.0677	TTLTIHNLCPYPVWPLITPNTGLPAISDNA	0.2	0.71	2.16	3.41	30	-0.97	0.23	Plantae	Tracheophyta	Liliopsida	Brachypodium distachyon
1207	BIN1b	10042	AP01592	NCBI	0.0924	0.082	GIRNTICLLQHGKCRLFFCYAGEKKGDICSDPWNRCCVPSP	0.2	0.65	1.86	3.41	41	2.72	-0.21	Animalia	Chordata	Mammalia	Marmota marmota
1208	hepcidin TH1-5	4474	AP00809	NCBI	0.0022	0.0012	AIKCKFCCGCCTPGVCGVCCRI	0.2	0.62	1.92	3.41	22	2.5	1.19	Animalia	Chordata	Actinopterygii	Lateolabrax japonicus
1209	Chensinin-1CEb	2737	AP01918	NCBI	0.1701	0.1808	LGTINLSLCEQERNADEERRDDEDKRDVEVEKR	0.2	0.67	2	3.41	33	-5.05	-1.7	Animalia	Chordata	Amphibia	Amolops daiyunensis
1210	Panitide L2	11780	AP02173	NCBI	0.0126	0.0435	CGESCLLGKCYTPGCTCSRPIC	0.2	0.61	1.87	3.41	22	0.63	0.3	Plantae	Tracheophyta	Magnoliopsida	Clitoria ternatea
1211	ALL-38	529	AP00624	NCBI	0.0701	0.0198	ARLGNFFRKAKKKIGRGLKKIGQKIKDFLGNLVPRTES	0.2	0.65	1.93	3.41	38	10	-0.71	Animalia	Chordata	Mammalia	Presbytis obscura
1212	Carnobacteriocin BM1	2050	AP00636	NCBI	0.0132	0.0784	AKSYGNGVQCNKKKCWVD	0.2	0.6	1.86	3.41	18	2.87	-1.01	Bacteria	Firmicutes	Bacilli	Listeria innocua
1213	Diapause-specific peptide	3557	AP01166	NCBI	0.164	0.066	AVRVGPCDQVCSRIDAEKDECCRAHGHNGYSSCRYGQMNC	0.2	0.67	1.75	3.41	40	-0.19	-0.72	Animalia	Arthropoda	Insecta	Spodoptera exigua
1214	Chicken AvBD4	2895	AP00743	NCBI	0.0026	0.0031	RYHMQCGYRGTFCTPGKCPHGNAYLGLCRPKYSCCRWL	0.2	0.62	1.86	3.41	38	5.8	-0.56	Animalia	Chordata	Aves	Gallus gallus
1215	B1CTcu1	26	AP02564	NCBI	0.001	0.0047	LIAGLAANFLPQILCKIAR	0.2	0.6	1.82	3.41	19	1.94	1.25	Animalia	Chordata	Amphibia	Odorrana grahami
1216	Cycloviolacin H4	10880	AP01055	NCBI	0.023	0.0138	GIPCGESCVWIPCLTSAVGCSCKSKVCYR	0.2	0.63	1.85	3.41	29	1.63	0.55	Plantae	Tracheophyta	Magnoliopsida	Viola biflora
1217	Odorranain-HP	6155	AP00600	NCBI	0.0145	0.0156	ASSVWGRN	0.2	0.63	1.84	3.41	8	1	-0.61	NA	NA	NA	NA
1218	CCL22	2198	AP02094	NCBI	1.00E-04	0.005	GPYGANVEDSVCCRDYFRHPLPSRMLKYFYWTSDSCRRPGVV	0.2	0.58	1.78	3.41	42	1.9	-0.56	Animalia	Chordata	Mammalia	Panthera pardus
1219	Circulin F	10684	AP01063	NCBI	0.0439	0.078	GIPCGESCVFIPCTVTALLGCSCKS	0.2	0.63	1.9	3.41	25	-0.31	1.06	Plantae	Tracheophyta	Magnoliopsida	Clitoria ternatea
1220	MtDef4	5787	AP02428	NCBI	0.3874	0.0145	RTCLSQSHKFKGTCISDSNCAGVCRTE	0.2	0.69	1.98	3.41	27	1.84	-0.48	Plantae	Tracheophyta	Liliopsida	Triticum aestivum
1221	K9CATH	5090	AP00678	NCBI	0.0171	0.1049	RLRELIRKGGQKIGQGIENIGKRIKDFFSNVEPGEGSS	0.2	0.6	1.79	3.41	38	3	-0.84	Animalia	Chordata	Mammalia	Rhinolophus sinicus
1222	Chromacin	3029	AP02352	NCBI	0.1919	0.0604	PSPQAKEDREGPAQGLVDREK	0.2	0.67	1.98	3.41	21	-1	-1.72	Animalia	Chordata	Mammalia	Rousettus aegyptiacus
1223	Maximin 28	5403	AP01731	APD	0.0293	0.075	GIGTKILGGVKTALKGALKELASTYVN	0.2	0.62	1.49	3.41	27	3	0.34	Animalia	Chordata	Amphibia	Bombina maxima
1224	MtDef4	5760	AP02428	NCBI	0.3956	0.0486	RTCETPSNNFKGLCVSDTNCASVCQTE	0.2	0.69	2.07	3.41	27	-1.25	-0.49	Plantae	Tracheophyta	Magnoliopsida	Medicago truncatula
1225	Chicken AvBD2	2865	AP00298	NCBI	0.0025	0.0015	LFCRHGSCHFRRCPFHLIEVGSCFGFRKCCK	0.2	0.62	1.93	3.42	31	4.9	0.06	Animalia	Chordata	Aves	Buceros rhinoceros
1226	Parigidin-br1	11799	AP01915	NCBI	2.00E-04	0.0057	PCGESCVFIPCTVTALLGCSCKDKVCY	0.2	0.59	1.84	3.42	27	-0.37	0.79	Plantae	Tracheophyta	Magnoliopsida	Clitoria ternatea
1227	Dermaseptin DPh-1	9356	AP00763	APD	1.00E-04	0.0077	GLWSTIKNVGKEAAIAAGKAALGAL	0.2	0.57	1.75	3.42	25	2	0.58	Animalia	NA	NA	NA
1228	Cycloviolacin O25	10930	AP01076	NCBI	0.0526	0.0324	CGESCVFIPCLTSLAGCSCKNKVCYYN	0.2	0.64	1.85	3.42	27	0.63	0.51	Plantae	Tracheophyta	Magnoliopsida	Palicourea rigida
1229	Cryptdin-1	3221	AP00137	NCBI	0	2.00E-04	LSDLVCYCRERGCKGSERMNGICSKGHLLYTLCCR	0.2	0.6	1.82	3.42	35	2.72	-0.16	Animalia	Chordata	Mammalia	Mus pahari
1230	Maximin 78	5562	AP01743	NCBI	0	0.059	GIGGALLSAGKSALKGLAKGLAEHFG	0.2	0.5	1.79	3.42	26	2.09	0.48	Animalia	Chordata	Amphibia	Bombina maxima
1231	Chicken AvBD11	3002	AP01613	NCBI	1.00E-04	0.01	LPRDTRRCLEYHGYCFHLKSCPEPFAAFGTCYRRRRTCCV	0.2	0.57	1.84	3.42	40	4.81	-0.55	Animalia	Chordata	Aves	Geospiza fortis
1232	Brevinin-2PRe	9702	AP01257	APD	0.0194	0.0334	GLLSVLKGVLKTTGKHIFKNVGGSLLDQAKCKISGQC	0.2	0.62	1.81	3.42	37	4.96	0.19	Animalia	Chordata	Amphibia	Rana kukunoris
1233	Hyen B	11426	AP01105	APD	0.0385	0.0163	CGETCKVTKRCSGQGCSCLKGRSCYD	0.2	0.64	1.86	3.42	26	2.63	-0.57	Plantae	Tracheophyta	Magnoliopsida	Hybanthus enneaspermus
1234	Maximin 28	5445	AP01731	NCBI	0.1999	0.1525	GIGGKILGGFKTALKGAAKELAATYLH	0.2	0.67	1.52	3.42	27	3.09	0.32	Animalia	Chordata	Amphibia	Bombina maxima
1235	BM Moricin	1042	AP00147	NCBI	0.145	0.1807	GKGLRAINIAGTTHDVVSFFRPKKKK	0.2	0.67	2.13	3.42	26	6.09	-0.51	Animalia	Arthropoda	Insecta	Manduca sexta
1236	MtDef4	5796	AP02428	NCBI	0.0465	0.0588	RTCESQSHRFKGICVRKSNCAAVCQTE	0.2	0.64	1.82	3.42	27	2.84	-0.63	Plantae	Tracheophyta	Magnoliopsida	Nelumbo nucifera
1237	VrD2	8050	AP00402	NCBI	0.1555	0.1065	ATCENLADTYRGPCFTTGSCDD	0.2	0.66	1.72	3.42	22	-3.19	-0.53	Plantae	Tracheophyta	Magnoliopsida	Arachis duranensis
1238	Odorranain-V1	8780	AP01308	APD	0	0.0042	GLLSGTSVRGSI	0.2	0.58	1.76	3.42	12	1	0.62	Animalia	NA	NA	NA
1239	Clavanin D	3083	AP00279	NCBI	0.6371	0.115	FKLLGKIIHHVGNFVHGFSHVF	0.2	0.72	2.21	3.42	22	2.36	0.65	NA	NA	NA	NA
1240	A1P	235	AP02517	NCBI	0.4376	0.184	PPIVKFNHPFLLLIIDQYTQSILFMGKVVNP	0.2	0.7	1.86	3.42	31	1.09	0.58	Animalia	Chordata	Aves	Serinus canaria
1241	THP-3	7888	AP00269	NCBI	0	1.00E-04	LFCKGGSCHFGGCPFHLIKVGSCFG	0.2	0.6	1.8	3.42	25	1.93	0.71	Animalia	Chordata	Aves	Hippolais icterina
1242	NRC-14	6054	AP00788	APD	0.001	0.0224	AGWGSIFKHIFKAGKFIHGAIQAHND	0.2	0.59	1.75	3.42	26	2.27	-0.06	Animalia	Chordata	Actinopterygii	Glyptocephalus cynoglossus
1243	Cr-ACP1	8733	AP01805	APD	0.4864	0.1454	AWKLFDDGV	0.2	0.7	2.16	3.42	9	-1	0.04	Plantae	NA	NA	NA
1244	NA	4745	NA	NCBI	0.2533	0.1209	DSHEKRHHGYKRKFHEKHHSHRGY	0.2	0.68	2.02	3.42	24	4.64	-2.68	NA	NA	NA	NA
1245	Andropin	597	AP00343	NCBI	0.9412	0.0499	QENAIHNAAQVGVGFAKPFEKLINPK	0.2	0.77	2.13	3.42	26	1.09	-0.36	Animalia	Arthropoda	Insecta	Drosophila melanogaster
1246	AS-hepc2	10011	AP01696	NCBI	1.00E-04	5.00E-04	CRLCCNCCSGMRGCGVCCKF	0.2	0.6	1.91	3.42	20	2.5	0.72	Animalia	Chordata	Actinopterygii	Lates calcarifer
1247	PPT	6955	AP00717	NCBI	0.2252	0.121	RICESKSHRFRGICVRKANCAAVCQTEGF	0.2	0.67	2.11	3.42	29	3.84	-0.27	Plantae	Tracheophyta	Magnoliopsida	Sesamum indicum
1248	Histone H2B-1	4633	AP00338	NCBI	0.1748	0.1105	PEPAKTAPKKGSKKAVTKA	0.2	0.67	1.77	3.42	19	5	-1.21	NA	NA	NA	NA
1249	Apl_AvBD-2	675	AP00198	NCBI	0.0046	0.0219	GSCHFGGCPFHLVKVGRCFGFRSCC	0.2	0.61	1.9	3.42	25	2.87	0.46	Animalia	Chordata	Aves	Passer domesticus
1250	Temporin-1La	8894	AP00109	APD	0.0576	0.1479	VLPLISMALGKLL	0.2	0.63	1.82	3.42	13	1	1.9	Animalia	NA	NA	NA
1251	B1CTcu3	107	AP02566	NCBI	0.3593	0.1259	LPLLAGLAANFLPTIICKIARK	0.2	0.69	1.71	3.42	22	2.94	1.13	Animalia	Chordata	Amphibia	Amolops wuyiensis
1252	EAFP1	11144	AP01164	NCBI	0.0375	0.1463	QTCPNGLCCSQYGYCGSTSAYCGDGCQSQC	0.2	0.62	1.9	3.42	30	-1.44	-0.33	Plantae	Tracheophyta	Liliopsida	Elaeis guineensis
1253	Cc-LTP1	2206	AP01678	NCBI	0.116	0.1321	VTCGQVTSSLAPCIAYLTGNG	0.2	0.65	1.98	3.42	21	-0.13	0.68	Plantae	Tracheophyta	Magnoliopsida	Gossypium mustelinum
1254	Myticin B	11690	AP01790	NCBI	0.0015	0.0629	ACTSYYCSKFCGSAGCSLYGCYKLHPGEICYCLHCRR	0.2	0.57	1.87	3.43	37	2.68	0.05	Animalia	Mollusca	Bivalvia	Mytilus galloprovincialis
1255	Odorranain-NR	6198	AP00831	NCBI	0.0715	0.052	GLLRGILGAGKHIVCGLSG	0.2	0.65	1.77	3.43	19	2.03	0.94	Animalia	Chordata	Amphibia	Odorrana grahami
1256	Ostrich AvBD7	6348	AP01322	NCBI	0.9711	0.0077	IPRPIDTCRFRNGICFPGICRRPYYWIGTCNNGIGSCCAR	0.2	0.77	2.28	3.43	40	4.62	-0.14	Animalia	Chordata	Aves	Gallus gallus
1257	Apl_AvBD-2	632	AP00198	NCBI	0.0296	0.1895	AGLSLPQRDMFLCRKGSCHFGRCPIHLVRVGSCFGFRSCCK	0.2	0.62	2.06	3.43	41	5.81	0.14	Animalia	Chordata	Aves	Anas platyrhynchos
1258	Cycloviolacin O16	3311	AP01068	NCBI	0.2199	0.0714	LACGETCFGGTCYTPGCVCDPWPICTK	0.2	0.67	1.91	3.43	27	-1.37	0.36	Plantae	Tracheophyta	Magnoliopsida	Clitoria ternatea
1259	Ranacyclin-B-RN1	7209	AP01909	NCBI	0.1118	0.189	GCWTKSYPPQPC	0.2	0.66	1.98	3.43	12	0.87	-0.94	Animalia	Chordata	Amphibia	Pelophylax nigromaculatus
1260	hBD-27	4351	AP00197	NCBI	0.5243	0.0799	QLKKCWGDYVQGHCRRICKVTEIRKALCENGRYCCLSISKLE	0.2	0.71	2.08	3.43	42	4.72	-0.44	Animalia	Chordata	Mammalia	Cavia porcellus
1261	HbbetaP-1	4315	AP01619	NCBI	0.0209	0.0807	AAKMGTSFNPEIQAAWQKFLSVVVSALGRQYH	0.2	0.62	1.67	3.43	32	2.09	0.02	Animalia	Chordata	Actinopterygii	Hippocampus comes
1262	Enbocin	3690	AP00350	NCBI	0.0025	0.0011	PWNFFKEIERAVARTRDAVIS	0.2	0.62	1.92	3.43	21	1	-0.33	Animalia	Arthropoda	Insecta	Bombyx mori
1263	Dybowskin-2CDYa	3642	AP01550	NCBI	0.0182	0.0162	SAVGRHSRRFGLRKHRKH	0.2	0.63	1.87	3.43	18	7.27	-1.65	Animalia	Chordata	Amphibia	Rana dybowskii
1264	Nigrocin-1-OR1	5941	AP01878	APD	0.0019	0.0103	GLLSGILGAGKNIVCGLSGLC	0.2	0.6	1.79	3.43	21	0.87	1.31	Animalia	Chordata	Amphibia	Odorrana grahami
1265	Ac-AMP1	9836	AP01584	NCBI	0.1546	0.128	ARCPSGMCCSNFGWCGNTQDYCG	0.2	0.66	1.89	3.43	23	-0.31	-0.31	NA	NA	NA	NA
1266	Ac-AMP1	9843	AP01584	NCBI	0.0884	0.1488	GSCPSGLCCSGYGYCGSNSSYCG	0.2	0.67	1.63	3.43	23	-0.31	0	Fungi	Ascomycota	Dothideomycetes	Aureobasidium namibiae
1267	Ee-CBP	11989	AP00915	NCBI	6.00E-04	0.1442	QQCGRQAGGRTCANNLCCSQYGYCGTTDYYCSPSRGCQSNC	0.2	0.51	1.9	3.43	41	1.5	-0.78	Plantae	Tracheophyta	Magnoliopsida	Gossypium arboreum
1268	PhTD1	9066	AP01671	APD	0.0014	0.1098	RCVCRRGVCRCVCTRGFC	0.2	0.55	1.96	3.43	18	4.63	0.36	Animalia	NA	NA	NA
1269	Snakin-Z	9554	AP02258	APD	0.0625	0.1182	CARLNCVPKGTSGNTETCPCYASLHSCRKYG	0.2	0.64	1.81	3.43	31	2.78	-0.45	Plantae	Tracheophyta	Magnoliopsida	Solanum tuberosum
1270	ABF-2	9819	AP01524	NCBI	0.0746	0.0077	LSTCARMDVPILDKVARAACIASCSIQ	0.2	0.66	2.09	3.43	27	0.81	0.73	Animalia	Nematoda	Secernentea	Strongylus vulgaris
1271	Cecropin	2333	AP00129	NCBI	0.2266	0.0505	GWLKKLGKRIERIGQHTRDATIQVL	0.2	0.68	1.8	3.43	25	4.09	-0.6	Animalia	Arthropoda	Insecta	Drosophila ananassae
1272	Bombinin-like peptide 2	1144	AP00051	NCBI	0.0064	0.023	GIGGALLSVGKSALKDLAKGLAEHF	0.2	0.61	1.84	3.44	25	1.09	0.49	Animalia	Chordata	Amphibia	Bombina maxima
1273	Chicken CATH-2	2885	AP00548	NCBI	8.00E-04	0.0016	RFGRFLKKVRRFIPKVIIAAQIGSRFG	0.2	0.61	1.82	3.44	27	8	0.14	Animalia	Chordata	Aves	Coturnix coturnix
1274	Cryptdin-5	10761	AP00313	APD	2.00E-04	0.0128	LSKKLICYCRIRGCKRRERVFGTCRNLFLTFVFCCS	0.2	0.58	1.95	3.44	36	7.63	0.22	NA	NA	NA	NA
1275	Heliomicin	4410	AP00031	NCBI	0.6588	0.1275	TEDCNKECKRLGHPGGYCGP	0.2	0.72	2.12	3.44	20	-0.09	-1.25	Plantae	Tracheophyta	Magnoliopsida	Camelina sativa
1276	Retrocyclin-2	9059	AP01208	APD	0.2051	0.0289	GICRCICGRRICRCICGR	0.2	0.67	1.7	3.44	18	4.63	0.52	Other	NA	NA	NA
1277	Cecropin B	2414	AP00133	NCBI	0	0.0067	RVFKASEKALPVVTGYKAIG	0.2	0.56	1.73	3.44	20	3	0.21	Animalia	Arthropoda	Insecta	Aedes aegypti
1278	Vv-AMP1	8080	AP01330	NCBI	0.0349	0.0951	RICESQSHRYRGPCVRESNCANVCRTE	0.2	0.62	1.94	3.44	27	1.85	-1.05	Plantae	Tracheophyta	Magnoliopsida	Trema andersonii
1279	Nigrocin-2GRc	5979	AP00581	NCBI	0.0599	0.0561	GLLSGILGAGKNIVCGLSGL	0.2	0.64	1.87	3.44	20	0.94	1.25	Animalia	Chordata	Amphibia	Odorrana grahami
1280	B. pascuorum abaecin	849	AP02330	NCBI	0.0071	0.0231	RRPFPTFPGQGPFNPKIKWP	0.2	0.61	1.69	3.44	20	4	-1.15	Animalia	Arthropoda	Insecta	Apis cerana
1281	Brevinin-2-OR6	9613	AP01847	APD	0.094	0.0421	GLLDTIKNMALNAAKSAGVSVLNSLSCKDSKTC	0.2	0.65	1.95	3.44	33	1.87	0.2	Animalia	Chordata	Amphibia	Odorrana livida
1282	Nigrocin-OG13	6021	AP01312	NCBI	0.001	0.0182	GLLSGILGAGKHIVCGLSWL	0.2	0.59	1.89	3.44	20	1.03	1.24	Animalia	Chordata	Amphibia	Odorrana grahami
1283	Colistin	8745	AP02204	APD	0.0343	0.1854	KTKKKLLKKT	0.2	0.64	1.47	3.44	10	6	-1.72	Bacteria	NA	NA	NA
1284	Termicin	7839	AP00403	NCBI	0.0193	5.00E-04	ACDFSSCWAGCQADHSINFRRAYCDGQHCVYVFVTG	0.2	0.65	1.92	3.44	36	-1.13	0.03	Animalia	Arthropoda	Insecta	Reticulitermes chinensis
1285	YFGAP	8134	AP02012	NCBI	0.3463	0.1903	VKVGINGFGRIDRLVTRAAFTSKKVEIVAIND	0.2	0.69	1.71	3.44	32	3	0.24	Animalia	Chordata	Actinopterygii	Dichotomyctere nigroviridis
1286	Parigidin-br1	11797	AP01915	NCBI	0.0015	0.0147	ASIPCGESCVYIPCLTTIVGCSCKSNVCY	0.2	0.6	1.86	3.44	29	-0.37	0.85	Plantae	Tracheophyta	Magnoliopsida	Clitoria ternatea
1287	A1P	176	AP02517	NCBI	0.0298	0.0023	PPPHITFNRPFLMIIIDKTTHSILFMGKIVNPAA	0.2	0.65	1.71	3.44	34	2.18	0.41	Animalia	Chordata	Aves	Tyto alba
1288	hBD-27	4344	AP00197	NCBI	0.1405	0.0217	QLKTCWDNYV	0.2	0.67	1.91	3.44	10	-0.06	-0.68	NA	NA	NA	NA
1289	ChaC2	2663	AP01987	APD	0.2578	0.1059	GTPCGESCVYIPCFTAVVGCTCKDKVCYLN	0.2	0.68	1.95	3.44	30	-0.37	0.55	Plantae	Tracheophyta	Magnoliopsida	Pigea floribunda
1290	Capistruin	2026	AP01724	NCBI	0.5048	0.1772	GTPGFQTPDNRVISRFGFN	0.2	0.7	1.79	3.44	19	1	-0.66	Bacteria	Proteobacteria	Betaproteobacteria	NA
1291	Circulin C	10581	AP01060	NCBI	0.0417	0.1456	PCGESCVFIPCISAIAGCSCKNKVCYKN	0.2	0.62	1.93	3.44	28	1.63	0.48	Plantae	Tracheophyta	Magnoliopsida	Gloeospermum blakeanum
1292	Odorranain-NR	6201	AP00831	NCBI	0.0026	0.0087	GLLSGILGAGKHIVCGLGG	0.2	0.61	1.72	3.44	19	1.03	1.16	Animalia	Chordata	Amphibia	Odorrana grahami
1293	Dermaseptin-DI2	3526	AP00958	NCBI	0.3785	0.153	VVKHVGKAVGKAALNAVNDLVNQ	0.2	0.69	2.01	3.44	23	2.09	0.3	Animalia	Chordata	Amphibia	Cruziohyla calcarifer
1294	Paenibacillin	11755	AP01493	NCBI	0.2869	0.0781	AQTVPTTIFVSRSVCKTLTCICTISCSNCK	0.2	0.68	1.95	3.44	30	2.69	0.62	Bacteria	Firmicutes	Bacilli	Bacillus thuringiensis
1295	Maximin 77	5547	AP01742	NCBI	0.0093	0.0391	GIGGALLSAGKAALKGLAKVLAE	0.2	0.61	1.71	3.44	23	2	0.89	Animalia	Chordata	Amphibia	Bombina maxima
1296	MtDef4	5763	AP02428	NCBI	9.00E-04	0.0137	RTCESKSHKFRGPCVSRHNCANVCHNE	0.2	0.59	1.81	3.44	27	3.03	-1.13	Plantae	Tracheophyta	Magnoliopsida	Brassica napus
1297	Pth-St1	8491	AP00990	NCBI	0.0217	0.034	RACESQSHRFKGTCVRQSN	0.2	0.63	1.99	3.44	19	2.97	-1.28	Plantae	Tracheophyta	Magnoliopsida	Vitis vinifera
1298	Cathelicidin-PY	2112	AP02202	APD	0.0822	0.1437	RKCNFLCKLKEKLRTVITSHIDKVLRPQG	0.2	0.65	1.88	3.44	29	5.97	-0.48	Animalia	Chordata	Amphibia	Nanorana yunnanensis
1299	SpStrongylocin 1	7748	AP01598	NCBI	0.0182	0.0043	GHKTCKDLTCCRAVIFRHERPEVCRRS	0.2	0.64	1.9	3.44	27	3.94	-0.74	Animalia	Echinodermata	Echinoidea	Strongylocentrotus purpuratus
1300	Cecropin B	2423	AP00133	NCBI	0.1902	0.0286	RVFKASEKALPVAVGIKALG	0.2	0.67	1.74	3.44	20	3	0.59	Animalia	Arthropoda	Insecta	Aedes albopictus
1301	Capistruin	2025	AP01724	APD	0.0219	0.0123	GTPGFQTPDARVISRFGFN	0.2	0.64	1.91	3.44	19	1	-0.38	Bacteria	Proteobacteria	Betaproteobacteria	NA
1302	Lunasin	12263	AP02329	NCBI	0.0074	0.02	QQEQESCSEQLESVNLRPCAKHVMEKIQ	0.2	0.62	1.86	3.44	28	-2.03	-1.03	Plantae	Tracheophyta	Magnoliopsida	Cajanus cajan
1303	PtALF2	6991	AP02151	NCBI	0.7906	0.1015	LWHSDTVDFMGHTCHIRRRPKFRKFKLYHEGKFWCPGWTHLE	0.2	0.74	2.07	3.44	42	4.33	-0.87	Animalia	Arthropoda	Malacostraca	Scylla paramamosain
1304	Centrocin 1	10154	AP01573	APD	0.8629	0.1956	GWFKKTFHKVSHAVKSGIHAGQRGCSALGF	0.2	0.75	2.06	3.44	30	5.21	-0.21	Animalia	Echinodermata	Echinoidea	Strongylocentrotus droebachiensis
1305	HbbetaP-1	4248	AP01619	NCBI	0.915	0.0972	AAKFGPSVFTPGFQEAWQKFLAVVVAALGKQYH	0.2	0.76	1.92	3.44	33	2.09	0.28	Animalia	Chordata	Actinopterygii	Cyprinodon variegatus
1306	DRP-AA-3-4	3635	AP01384	APD	0.5448	0.1191	GMWGSLLKGVATVVKHVLPHALSSQQS	0.2	0.71	2.09	3.45	27	2.18	0.32	Animalia	Chordata	Amphibia	Agalychnis annae
1307	NA	4936	NA	NCBI	0.6498	0.0557	RKAKEKIGKESKRIVQRIKDFLRNLVPRTES	0.2	0.72	2.02	3.45	31	7	-1.2	NA	NA	NA	NA
1308	P. sarana Hepcidin	6387	AP02445	NCBI	0.0164	0.0091	QSHLSLCRWCCKCCHNKGCGFCCKF	0.2	0.63	1.92	3.45	25	3.68	0.01	Animalia	Chordata	Actinopterygii	Plecoglossus altivelis
1309	Vv-AMP1	8061	AP01330	NCBI	0.1822	0.1654	RTCQSQSHRFKGMCMRKSNCAAVCQTE	0.2	0.67	1.84	3.45	27	3.84	-0.81	Plantae	Tracheophyta	Magnoliopsida	Theobroma cacao
1310	SD2	8556	AP01683	NCBI	0.2669	0.1119	AGPVTVEARTCESKSHKFRGLCVSTHNCANVCHTQ	0.2	0.68	2.05	3.45	35	2.03	-0.36	Plantae	Tracheophyta	Magnoliopsida	Brassica rapa
1311	Alarin	503	AP02184	APD	0	0.0799	APAHRSSTFPKWVTKTERGRQPLRS	0.2	0.5	1.89	3.45	25	5.09	-1.29	Animalia	Chordata	Mammalia	Homo sapiens
1312	HbbetaP-1	4260	AP01619	NCBI	0.097	0.1838	AAKFGPSVFTPGFQEAWQKFLAVVVSALGRQYH	0.2	0.65	1.88	3.45	33	2.09	0.19	Animalia	Chordata	Actinopterygii	Poecilia reticulata
1313	Palustrin-1b	6438	AP00615	NCBI	0.0074	0.0089	GLISILRGLRKLRNFGQSYVN	0.2	0.62	1.93	3.45	21	4	-0.04	NA	NA	NA	NA
1314	CCL22	2194	AP02094	NCBI	0.0045	0.006	GPYGANMEDSVCCRDYVRYRLPLRVVKHFYWTSDSCPRPGVV	0.2	0.62	1.9	3.45	42	1.9	-0.41	Animalia	Chordata	Mammalia	Homo sapiens
1315	Vv-AMP1	8065	AP01330	NCBI	6.00E-04	0.1916	RTCESQSHRFKGTCVRESNCANVCHNE	0.2	0.47	1.68	3.45	27	0.94	-1.09	Plantae	Tracheophyta	Magnoliopsida	Arabidopsis lyrata
1316	Termicin	7833	AP00403	NCBI	0.7732	0.0029	VCDFSSCWAGCQADHSINFRRAYCDGQHCVCVFVTG	0.2	0.72	2	3.45	36	-1.19	0.2	Animalia	Arthropoda	Insecta	Reticulitermes chinensis
1317	Psyle C	12043	AP01985	NCBI	0.3307	0.1956	LCGESCTLGECYTPGCTCSWPIC	0.2	0.69	1.75	3.45	23	-2.37	0.43	Plantae	Tracheophyta	Magnoliopsida	Melicytus ramiflorus
1318	Apl_AvBD-2	641	AP00198	NCBI	0.0688	0.2024	PGFSSPRRDMLFCRHGSCHFGRCPFHLVKVGSCFGFRSCCK	0.2	0.65	2.03	3.45	41	5.9	-0.11	Animalia	Chordata	Aves	Merops nubicus
1319	Drosophila defensin	3625	AP01564	NCBI	4.00E-04	0.0679	ATCDLLSGLNYNHSLCAAHCIALLKKGGYCTDKGVCVCRS	0.2	0.55	1.71	3.45	40	1.81	0.33	Animalia	Arthropoda	Insecta	Drosophila kikkawai
1320	AS-hepc2	802	AP01696	NCBI	0.2302	0.1569	SPAGCRFCCGCCPNMRG	0.2	0.67	2.03	3.45	17	1.69	0.08	Animalia	Chordata	Actinopterygii	Lithognathus mormyrus
1321	MtDef4	5788	AP02428	NCBI	0.3472	0.1897	RTCESQSHRYKGPCVRKNNCANVCKTE	0.2	0.69	1.99	3.45	27	3.84	-1.31	Plantae	Tracheophyta	Magnoliopsida	Solanum lycopersicum
1322	hepcidin TH1-5	4467	AP00809	NCBI	0.0458	0.0231	AIKCKFCCGCCTPGVCGVCCRF	0.2	0.64	1.85	3.45	22	2.5	1.11	Animalia	Chordata	Actinopterygii	Scophthalmus maximus
1323	P. sarana Hepcidin	11752	AP02445	NCBI	0.0025	0.0499	QSHLSLCRYCCSCCKNYKGCGYCCKF	0.2	0.59	1.85	3.45	26	3.59	-0.12	Animalia	Chordata	Actinopterygii	Nothobranchius furzeri
1324	Snakin-Z	8632	AP02258	NCBI	0	0.0077	CKRCNCVPPGTSGNHDVCPCYASL	0.2	0.54	1.91	3.45	24	0.78	-0.2	Plantae	Tracheophyta	Magnoliopsida	Lotus corniculatus
1325	human KS-30	4851	AP00626	NCBI	0.814	0.1987	KAKEKIGRGLKKIGQKIKDFWGNLVPRTES	0.2	0.74	2.15	3.45	30	6	-0.98	Animalia	Chordata	Mammalia	Trachypithecus cristatus
1326	Ac-AMP2	9916	AP00194	NCBI	0.0035	0.0093	CASGLCCSQFGYCGSGSTYCGT	0.2	0.61	1.82	3.45	22	-0.31	0.37	Plantae	Tracheophyta	Pinopsida	Pinus monticola
1327	FeCath	4006	AP01768	APD	0.0965	0.0423	QLGELIQQGGQKIVEKIQKIGQRIRDFFSNLRPRQEA	0.2	0.66	1.85	3.45	37	3	-0.82	Animalia	Chordata	Mammalia	Felis catus
1328	Odorranain-B1	6098	AP01291	APD	0.2337	0.1525	AALRGCWTKSIPPKPCPGKR	0.2	0.67	2	3.45	20	4.87	-0.67	Animalia	Chordata	Amphibia	Odorrana livida
1329	Nigrocin-1-OA2	5910	AP01876	APD	0.534	0.0998	GLFGKILGVGKKVLCGLSGMC	0.2	0.71	1.86	3.45	21	2.87	1.09	Animalia	Chordata	Amphibia	Odorrana grahami
1330	Gallin	4070	AP01602	NCBI	0.1487	0.0427	VRKYCPKVGYCSSKCSKADVWSLSSDCKFYCCLP	0.2	0.67	2	3.45	34	3.62	-0.13	Animalia	Chordata	Aves	Anas platyrhynchos
1331	Lassomycin	9003	AP02376	APD	0.001	0.026	GLRRLFADQLVGRRNI	0.2	0.59	1.69	3.45	16	3	-0.29	Bacteria	NA	NA	NA
1332	Maximin 45	5543	AP01736	NCBI	0.0123	0.144	GIGGKILGGLKTALKGAAKELAATYLH	0.2	0.59	1.65	3.45	27	3.09	0.36	Animalia	Chordata	Amphibia	Bombina maxima
1333	Histone H2B-1	4636	AP00338	NCBI	0.003	0.0306	PEPAKTAPKKGSKKAVTKS	0.2	0.6	1.81	3.45	19	5	-1.34	NA	NA	NA	NA
1334	Bombinin H3	1093	AP00794	NCBI	0.4451	0.1896	ILGSVLGLVGNALGGLIKKI	0.2	0.7	2.07	3.45	20	2	1.43	Animalia	Chordata	Amphibia	Bombina maxima
1335	Alarin	517	AP02184	NCBI	0.0925	0.1688	SSAFPK	0.2	0.65	1.91	3.45	6	1	-0.42	NA	NA	NA	NA
1336	Ee-CBP	12245	AP00915	NCBI	0.001	0.0585	QCGSQAGNATCPNDLCCSKDGYCGSTDAYCCEGCQSQCRNC	0.2	0.57	1.9	3.45	41	-2.62	-0.57	Plantae	Tracheophyta	Magnoliopsida	Populus szechuanica
1337	Cypemycin	3364	AP01632	APD	0.3606	0.1742	ATPATPTVAQFVIQGSTICLVC	0.2	0.69	1.84	3.45	22	-0.13	1.11	Bacteria	Actinobacteria	NA	NA
1338	Ostrich AvBD1	6338	AP01321	NCBI	0.0239	0.1188	PGNKEQCHRQKGHCALLVCQFPLIAIGKCSRFFFCCK	0.2	0.62	1.83	3.45	37	4.81	0.02	Animalia	Chordata	Aves	Nipponia nippon
1339	Esculentin-1CPa	3829	AP01503	NCBI	7.00E-04	0.0054	GKEVGMDVIRTGIDVPGCKIKGEC	0.2	0.6	1.94	3.45	24	-0.12	-0.06	Animalia	Chordata	Amphibia	Odorrana andersonii
1340	CPF-St5	9446	AP02284	APD	0.0183	0.0345	GVFGLLAKAALKGASKLIPHLLPSRQQ	0.2	0.63	1.78	3.45	27	4.09	0.34	Animalia	NA	NA	NA
1341	Cycloviolacin O18	9548	AP01070	APD	0.0097	0.0163	GIPCGESCVYIIPCTVTALAQCKCKSKVCYN	0.2	0.62	1.85	3.45	31	1.63	0.54	Plantae	Tracheophyta	Magnoliopsida	Viola odorata
1342	RLID 12.1	8694	AP02431	APD	0.6605	0.1503	TPPQS	0.2	0.72	2.02	3.45	5	0	-1.64	Bacteria	NA	NA	NA
1343	Histone H2B-1	4641	AP00338	NCBI	0.0726	0.0214	PEPAKSAPKKGSKKAVTK	0.2	0.65	1.83	3.46	18	5	-1.38	Animalia	Chordata	Actinopterygii	Cyprinus carpio
1344	PPT	6903	AP00717	NCBI	0.0312	0.1975	RTCESQSHSFKGPCVGDTNCASVCQTEGFIGG	0.2	0.61	2.07	3.46	32	-1.16	-0.35	Plantae	Tracheophyta	Magnoliopsida	Solanum tuberosum
1345	Ranacyclin E	12074	AP01251	NCBI	0.0762	0.0254	RGCWTKSFPPQPC	0.2	0.65	2.02	3.46	13	1.87	-0.9	Animalia	Chordata	Amphibia	Lithobates catesbeianus
1346	EAFP1	11103	AP01164	NCBI	0.046	0.0102	CPNGLCCSKFGYCGSTSAYCGDGNCQSQC	0.2	0.65	1.99	3.46	29	-0.44	-0.19	Plantae	Tracheophyta	Liliopsida	Ananas comosus
1347	Ceratoxin	2572	AP02123	NCBI	0.3608	0.1434	CSSDSDCPGAHKCCFSGCATQCLAP	0.2	0.69	1.83	3.46	25	-1.28	0.06	Animalia	Chordata	Leptocardii	Branchiostoma belcheri
1348	Melittin	5601	AP00146	NCBI	0.0168	0.0666	GIGAVLKVLATGLPALISWIKRKRQQ	0.2	0.62	1.57	3.46	26	5	0.37	Animalia	Arthropoda	Insecta	Polistes olivaceus
1349	Kalata B5	5096	AP01047	NCBI	0.001	0.002	PCGESCVYLPCFTTIIGCKCQGKVCY	0.2	0.62	1.78	3.46	26	0.63	0.58	Plantae	Tracheophyta	Magnoliopsida	Melicytus ramiflorus
1350	BTD-1	9078	AP00151	APD	6.00E-04	0.0817	RCVCTRGFCRCVCRRGVC	0.2	0.55	1.85	3.46	18	4.63	0.36	Animalia	NA	NA	NA
1351	MtDef4	5717	AP02428	NCBI	0.174	0.108	RHCESLSHRFKGPCASDRNCASVCETE	0.2	0.67	1.84	3.46	27	-0.06	-0.84	Plantae	Tracheophyta	Magnoliopsida	Solanum tuberosum
1352	Bombinin H7	1111	AP00795	NCBI	0.0107	0.0185	LLGPVLGLVSNALGGLL	0.2	0.62	2.03	3.46	17	0	1.72	Animalia	Chordata	Amphibia	Bombina maxima
1353	PP13	6832	AP01529	APD	6.00E-04	0.0156	GAARKSIRLHRLYTWKATIYTR	0.2	0.59	1.84	3.46	22	6.09	-0.63	Animalia	Arthropoda	Insecta	Pteromalus puparum
1354	P. sarana Hepcidin	6399	AP02445	NCBI	0.0117	0.0358	QSHLSLCTLCCNCCKGNKGCGFCCRF	0.2	0.62	1.88	3.46	26	2.59	0.29	Animalia	Chordata	Actinopterygii	Takifugu rubripes
1355	Drosophila defensin	3620	AP01564	NCBI	0.155	0.0883	ATCDLLSKWNWNHTACAAHCIAKRFKGGYCSDKAVCVCRN	0.2	0.66	1.79	3.46	40	3.81	-0.16	Animalia	Arthropoda	Insecta	Drosophila takahashii
1356	THP-3	7858	AP00269	NCBI	0.1789	0.1421	LFCKRGTCHFGRCPIHLVKAGSCFG	0.2	0.67	1.96	3.46	25	3.93	0.34	Animalia	Chordata	Aves	Haliaeetus albicilla
1357	cBD-1	2138	AP01591	NCBI	0.3028	0.0023	KCWNLHGKCRQKCFKKEKVYVYCTNNKLCCVKPRYQPKSL	0.2	0.7	2.11	3.46	40	9.71	-0.91	Animalia	Chordata	Mammalia	Odocoileus virginianus
1358	Human beta defensin 2	4722	AP00524	NCBI	0.4896	0.1976	IRNPVTCIRSGAICYPRSCPGSYKHIGVCGVSVIKCCKKP	0.2	0.7	2.11	3.46	40	6.71	0.15	Animalia	Chordata	Mammalia	Cercocebus atys
1359	Alo-2	9961	AP00747	NCBI	0.0241	0.0183	CQPDGSTNCCSGFCYKQVGWARGYCK	0.2	0.64	1.84	3.46	26	1.69	-0.54	Animalia	Arthropoda	Insecta	Anoplophora glabripennis
1360	B1CTcu1	14	AP02564	NCBI	0.0994	0.1735	LLAGLAANFLPKLFCKIT	0.2	0.65	1.66	3.46	18	1.94	1.28	Animalia	Chordata	Amphibia	Odorrana grahami
1361	P. sarana Hepcidin	6417	AP02445	NCBI	0.063	0.1735	QSHLSMCRWCCNCCKGNKGCGPCCKF	0.2	0.64	2.01	3.46	26	3.59	-0.26	Animalia	Chordata	Actinopterygii	Epinephelus bruneus
1362	B. pascuorum abaecin	841	AP02330	NCBI	1	0.0869	FVPYNPPRPGQSKPFPTFPGHGPFNPKIQWPYPLPNPGH	0.2	0.99	2.3	3.46	39	3.18	-1.02	Animalia	Arthropoda	Insecta	Bombus ignitus
1363	Mastoparan-S	8948	AP02542	APD	0	0.0831	LRLKSIVSYAKKVL	0.2	0.5	1.75	3.46	14	4	0.5	Animalia	NA	NA	NA
1364	THP-1	7851	AP00266	NCBI	0.0013	0.0034	GKREQCYRQKGFCAFLKCPSLTIISGKCSRFHVCCK	0.2	0.61	1.9	3.46	36	6.72	-0.22	Animalia	Chordata	Aves	Coturnix japonica
1365	Alarin	513	AP02184	NCBI	0	0.0089	SSTFPKWVTKTGRRRQPLRS	0.2	0.57	1.81	3.46	20	6	-1.38	Animalia	Chordata	Mammalia	Pongo abelii
1366	SMAP-34	7663	AP00680	NCBI	0.1768	0.1272	GLFRRLWDSVRRGGQKILEKAWRIGGKIGDIFR	0.2	0.67	1.79	3.46	33	6	-0.51	Animalia	Chordata	Mammalia	Bubalus bubalis
1367	Stomoxyn	7752	AP00484	NCBI	0.6188	0.1654	RGFRKHFNKLVKKVKHTISETAHVAKDT	0.2	0.71	2.11	3.46	28	6.27	-0.92	Animalia	Arthropoda	Insecta	Stomoxys calcitrans
1368	rCRAMP	12084	AP00498	NCBI	0.56	0.1124	GLLQKGGEKIGEKLENIGRKIKDFFQGL	0.2	0.71	1.95	3.46	28	2	-0.59	Animalia	Chordata	Mammalia	Ictidomys tridecemlineatus
1369	CXCL11	3285	AP02081	NCBI	0.0807	0.0344	RGRCLCIGPGVKAVKVADIEKATIIYPSNSCDKIEV	0.2	0.65	1.78	3.46	36	1.81	0.16	Animalia	Chordata	Mammalia	Mustela putorius
1370	MtDef4	5720	AP02428	NCBI	0.0752	0.0347	RTCESQSHRFKGPCVSDTNCASVCRTE	0.2	0.65	1.83	3.46	27	0.84	-0.83	Plantae	Tracheophyta	Magnoliopsida	Phaseolus vulgaris
1371	Kalata B1	2653	AP00729	NCBI	0.015	0.212	ACGETCFGGTCYTPGCVCDPWPICTKN	0.2	0.58	2.04	3.46	27	-1.37	0.09	Plantae	Tracheophyta	Magnoliopsida	Clitoria ternatea
1372	BIN1b	1015	AP01592	NCBI	0.6756	0.1488	GIRNTICRMQQGICRLFFCHSGEKKRDISSDPWNRCCVSNT	0.2	0.72	1.78	3.46	41	3.78	-0.58	Animalia	Chordata	Mammalia	Homo sapiens
1373	AOD	605	AP00539	APD	0.3324	0.1089	GFGCPLNQGACHNHCRSIKRRGGYCSGIIKQTCTCYRK	0.2	0.69	2.04	3.46	38	6.81	-0.6	Animalia	Arthropoda	Arachnida	Ixodes scapularis
1374	Odorranain-NR	6191	AP00831	NCBI	0.0032	0.0351	GLLSGILGAGEHIVCGLSG	0.2	0.6	1.81	3.46	19	-0.97	1.16	Animalia	Chordata	Amphibia	Odorrana grahami
1375	Cycloviolacin VY1	10998	AP02571	NCBI	3.00E-04	9.00E-04	CGESCVFIRCTITALLGCSCSNNVCYKNGLAP	0.2	0.61	1.86	3.46	32	0.63	0.62	Plantae	Tracheophyta	Magnoliopsida	Carapichea ipecacuanha
1376	ChaC8	10359	AP01990	NCBI	0.9991	0.2119	GIPCGESCVFIPCISGVIGCSCKSKVCYR	0.2	1.04	2.02	3.46	29	1.63	0.8	Plantae	Tracheophyta	Magnoliopsida	Pigea floribunda
1377	Vibi J	11516	AP01126	NCBI	0.394	0.0292	PCGESCVYIPCTVTALLGCSCRDKVCYKN	0.2	0.69	1.95	3.46	29	0.63	0.31	Plantae	Tracheophyta	Magnoliopsida	Clitoria ternatea
1378	MtDef4	5744	AP02428	NCBI	7.00E-04	0.0421	RTCETASHKFKGPCLGDRNCANVCQTE	0.2	0.57	1.75	3.47	27	0.84	-0.81	Plantae	Tracheophyta	Magnoliopsida	Beta vulgaris
1379	Snakin-Z	8664	AP02258	NCBI	0.002	0.212	CSRCNCVPPGTSGNLDVCPCYANM	0.2	0.48	2.06	3.47	24	-0.31	0.03	Plantae	Tracheophyta	Magnoliopsida	Eucalyptus grandis
1380	Ranacyclin T	7159	AP01250	NCBI	0.5035	0.1995	ALVGCGTKSYPPKPC	0.2	0.7	2.09	3.47	15	1.87	-0.09	Animalia	Chordata	Amphibia	Hylarana nigrovittata
1381	HbbetaP-1	4287	AP01619	NCBI	0.0511	0.0951	AAKLGPSVFDADTHEAFQKFLRVVVSALGRQYH	0.2	0.64	1.74	3.47	33	1.18	-0.03	Animalia	Chordata	Actinopterygii	Esox lucius
1382	Parigidin-br1	11782	AP01915	NCBI	0.1769	0.1301	GGSVPCGESCVYIPCFTGIAGCSCKSKVCYYN	0.2	0.67	1.84	3.47	32	0.62	0.42	Plantae	Tracheophyta	Magnoliopsida	Pigea floribunda
1383	Ar-AMP	9997	AP00912	NCBI	0.0062	0.0158	QELCPLGMCCSRYGYCGVTPEYCG	0.2	0.62	1.87	3.47	24	-1.31	0.04	Fungi	Ascomycota	Eurotiomycetes	Rasamsonia emersonii
1384	HbbetaP-1	4303	AP01619	NCBI	0.6211	0.2059	AMKFGPSGFNADVQEAWQKFLCVVVSALCRQYH	0.2	0.72	2.1	3.47	33	0.97	0.13	Animalia	Chordata	Actinopterygii	Cyprinus carpio
1385	Ac-AMP1	9825	AP01584	NCBI	0.0032	0.065	GQCNHGRCPSGLCCSQYGYCGTGPAYCG	0.2	0.59	2.19	3.47	28	0.71	-0.35	Plantae	Tracheophyta	Magnoliopsida	Alternanthera sessilis
1386	ASABF-alpha	736	AP01523	NCBI	0.4651	0.1807	AVDFSSCARMDVPGLSKVAQGLCISSCKYQ	0.2	0.7	1.93	3.47	30	0.81	0.28	Animalia	Nematoda	Secernentea	Ascaris suum
1387	Nisin A	6047	AP00205	NCBI	0.0243	0.0408	VTSKSLCTPGCKTGILMTCAIKTATCGC	0.2	0.63	1.93	3.47	28	2.69	0.66	Bacteria	Firmicutes	Bacilli	Streptococcus suis
1388	P. sarana Hepcidin	6382	AP02445	NCBI	0.0787	0.2148	QSHLSLCRWCCNCCRGNKGCGFCCKF	0.2	0.65	1.77	3.47	26	3.59	-0.04	Animalia	Chordata	Actinopterygii	Dicentrarchus labrax
1389	Alarin	510	AP02184	NCBI	0.0051	0.0118	SSTFPRWVTKTERGRQPLRS	0.2	0.62	1.97	3.47	20	4	-1.36	Animalia	Chordata	Mammalia	Pan paniscus
1390	Bombinin H4	9142	AP00056	APD	0.7446	0.126	LIGPVLGLVGSALGGLLKKI	0.2	0.73	1.98	3.47	20	2	1.49	Animalia	NA	NA	NA
1391	Cycloviolacin Y1	3339	AP01077	NCBI	0.7785	0.1652	CGETCFGGTCYTPGCVCDPWPIC	0.2	0.73	2.03	3.47	23	-2.37	0.38	Plantae	Tracheophyta	Magnoliopsida	Clitoria ternatea
1392	hBD-28	4390	AP01315	NCBI	0.1184	0.084	VRPKKCFNNIAGYCRKKCEMGEISEISCLNGKLCCVN	0.2	0.66	1.84	3.47	37	3.63	-0.21	Animalia	Chordata	Mammalia	Pteropus vampyrus
1393	Crotamine	3184	AP01650	NCBI	0.4392	0.1924	HCFPKEKICLPPSSDFGKMDCRWRWKCCKK	0.2	0.7	2.03	3.47	30	4.78	-0.88	Animalia	Chordata	Reptilia	Crotalus durissus
1394	CCL27	10131	AP02187	NCBI	0.0157	0.0075	STACCTQLYRKPLSDKLLRKVIQVELQEADGDCHLQAFV	0.2	0.64	2.03	3.47	39	-0.09	-0.16	Animalia	Chordata	Mammalia	Gorilla gorilla
1395	Hyde A	11401	AP01103	NCBI	0.0724	0.0454	CVWIPCTVTALLGCSCKDKVCYNS	0.2	0.65	1.94	3.47	24	0.69	0.71	Plantae	Tracheophyta	Magnoliopsida	Viola baoshanensis
1396	Metchnikowin	5616	AP00171	NCBI	0	0.0025	HRHQGPIFDTRPSPFNPNQPRPGGVY	0.2	0.55	1.86	3.47	26	2.18	-1.41	Animalia	Arthropoda	Insecta	Drosophila takahashii
1397	ISAMP	11494	AP01756	NCBI	0.2254	0.1941	AWQVKAKRPACYRKECTKDEDCKTGSCSRCNNNVWGDNTCR	0.2	0.68	1.89	3.47	41	3.63	-1.29	Animalia	Arthropoda	Arachnida	Ixodes scapularis
1398	Snakin-Z	8641	AP02258	NCBI	6.00E-04	0.2119	CARCKCVPPGTSGNQDLCPCYASLKT	0.2	0.47	1.98	3.47	26	1.69	-0.18	Plantae	Tracheophyta	Pinopsida	Picea glauca
1399	HbbetaP-1	4262	AP01619	NCBI	0.1538	0.0929	AEKFGPHVFTPEVQEAWQKFLNVVASALSRQYH	0.2	0.66	1.86	3.47	33	0.18	-0.34	Animalia	Chordata	Actinopterygii	Scleropages formosus
1400	Cecropin	2323	AP00129	NCBI	0.0288	0.0214	GWLKKLGKRLERVGQHTRDATIQ	0.2	0.64	1.89	3.47	23	4.09	-1.04	Animalia	Arthropoda	Insecta	Drosophila pseudoobscura
1401	Maximin 3	5466	AP00060	NCBI	7.00E-04	0.0841	RTALKGAAKELAATYLH	0.2	0.56	1.79	3.47	17	2.09	-0.1	Animalia	Chordata	Amphibia	Bombina maxima
1402	NA	4941	NA	NCBI	0.8875	0.0674	RKAKEKIGGGLKKIGQKIKDFFGNLVPRTES	0.2	0.75	2.09	3.47	31	6	-0.85	NA	NA	NA	NA
1403	Cryptdin-1	3228	AP00137	NCBI	0.0224	0.0229	CKRRERMNGTCRKGHLLYTLCCR	0.2	0.64	1.87	3.47	23	5.84	-0.9	Animalia	Chordata	Mammalia	Mus musculus
1404	Peptide 7	8741	AP01764	APD	0.0281	0.1501	APPPGLSAGV	0.2	0.61	2	3.48	10	0	0.52	Animalia	NA	NA	NA
1405	Eotaxin-3	11214	AP02452	NCBI	1.00E-04	0.2208	GSDISKTCCFQYSHKPLPWTWVRSYEFTSNSCSQRAVM	0.2	0.37	2.06	3.48	38	1.9	-0.52	Animalia	Chordata	Mammalia	Homo sapiens
1406	Pseudhymenochirin-2Pa	9449	AP02319	APD	0.9055	0.2024	GIFPIFAKLLGKVIKVASSLISKGRTE	0.2	0.76	2.29	3.48	27	4	0.65	Animalia	NA	NA	NA
1407	Bombinin-like peptide 3	1171	AP00052	NCBI	0.0094	0.0604	GIGGVLLSAGKAALKGLTKVLAEKY	0.2	0.61	1.78	3.48	25	3	0.61	Animalia	Chordata	Amphibia	Bombina maxima
1408	Kalata B1	3111	AP00729	NCBI	0.0889	0.0057	LPICGETCVLGRCYTPNCRCQYPICVR	0.2	0.66	1.94	3.48	27	1.63	0.24	Plantae	Tracheophyta	Liliopsida	Steinchisma laxum
1409	P. sarana Hepcidin	6423	AP02445	NCBI	0	0.0051	QSHLSMCRWCCNCCTANKGCGFCCRF	0.2	0.54	1.79	3.48	26	2.59	0.1	Animalia	Chordata	Actinopterygii	Seriola lalandi
1410	A1P	255	AP02517	NCBI	0.6052	0.205	PPVVKLNRPFLFSIVDKTAHSVLFMGKVVNPK	0.2	0.71	1.96	3.48	32	4.09	0.32	Animalia	Chordata	Reptilia	Sphenodon punctatus
1411	Andersonin-W1	548	AP01860	APD	1.00E-04	0.0102	AVNIPFKVHLRCKAAFC	0.2	0.59	1.91	3.48	17	2.96	0.71	Animalia	Chordata	Amphibia	Odorrana schmackeri
1412	PPT	6922	AP00717	NCBI	0	0.0435	RTCESQSHRFKGTRVRQSNCAAVCQTEGFHGG	0.2	0.5	1.86	3.48	32	3	-0.95	Bacteria	Proteobacteria	Epsilonproteobacteria	Helicobacter pylori
1413	Isracidin	5066	AP01400	NCBI	0.0175	0.0277	RPKHPIKHQGLSPEVLNENLLRF	0.2	0.63	1.86	3.48	23	2.18	-0.87	Animalia	Chordata	Mammalia	Ovis aries
1414	RL-37	3076	AP00676	NCBI	0.2919	0.1934	RLGGFLRKATEKIGRGFKKIGQKINDFLGKLAPRTEA	0.2	0.68	1.97	3.48	37	7	-0.59	Animalia	Chordata	Mammalia	Cebus capucinus
1415	Bombinin-like peptide 2	1147	AP00051	NCBI	0.0023	0.1292	GIGGALLSAGKAALKGLAKVLAEKYAN	0.2	0.56	1.9	3.48	27	3	0.5	Animalia	Chordata	Amphibia	Bombina maxima
1416	Brevinin-2-OA6	1728	AP01839	NCBI	0.0196	0.2049	GVLGTVKNLLIGAGKSAAQSVLKGLACKLSNNC	0.2	0.6	2.05	3.48	33	3.87	0.53	Animalia	Chordata	Amphibia	Odorrana margaretae
1417	CL-defensin	3090	AP02651	NCBI	0	0.193	ATCDLLSKWNWNHTACAAHCVARGNKGGYCNDKAVCVCR	0.2	0.43	1.81	3.48	39	2.81	-0.22	Animalia	Arthropoda	Insecta	Drosophila serrata
1418	ChaC7	10260	AP01989	NCBI	0	0.0054	PCGESCVWIPCVSSIVGCSCQNKVCY	0.2	0.58	1.86	3.48	26	-0.37	0.65	Plantae	Tracheophyta	Magnoliopsida	Clitoria ternatea
1419	Brevinin 1Tb	9033	AP02166	APD	1.00E-04	0.087	LVPLFLSKLICFITKKC	0.2	0.53	1.74	3.48	17	2.87	1.42	Animalia	NA	NA	NA
1420	Bombinin-like peptide 2	1151	AP00051	NCBI	0.0042	0.0885	GIGGVLLSAGKAALKGLVKVLAEKYVN	0.2	0.59	1.6	3.48	27	3	0.77	Animalia	Chordata	Amphibia	Bombina maxima
1421	ChaC8	10413	AP01990	NCBI	0.2651	0.0849	GIPCAESCVYIPCTITALLGCSCKDKVCYK	0.2	0.68	1.8	3.48	30	0.63	0.66	Plantae	Tracheophyta	Magnoliopsida	Chassalia chartacea
1422	Enterocin A	11200	AP00841	NCBI	0.8032	0.033	GKYYGNGVSCNKKGCSVDWGKAIGII	0.2	0.73	2.1	3.48	26	2.87	-0.19	Bacteria	Firmicutes	Bacilli	Enterococcus mundtii
1423	Aurein 2.4	8989	AP00017	APD	0.0741	0.1518	GLFDIVKKVVGTLAGL	0.2	0.64	2.13	3.48	16	1	1.24	Animalia	NA	NA	NA
1424	Maximin 77	5549	AP01742	NCBI	0.0014	0.107	GIGGVLLSAGKAALKGLVKVLAE	0.2	0.56	1.74	3.48	23	2	1.1	Animalia	Chordata	Amphibia	Bombina maxima
1425	Brevinin-2-OR10	1803	AP01851	NCBI	0.0111	0.1442	LLDTFKNLALNAPKSAGVSVLNSLSCKLSKTC	0.2	0.59	1.94	3.48	32	2.87	0.35	Animalia	Chordata	Amphibia	Odorrana grahami
1426	hepcidin TH1-5	4461	AP00809	NCBI	1.00E-04	0.0026	GIKCRFCCGCCTPGICGICCR	0.2	0.6	1.79	3.48	21	2.5	0.93	Animalia	Chordata	Actinopterygii	Oreochromis niloticus
1427	Vv-AMP1	8072	AP01330	NCBI	0.102	0.0282	RTCDSQSHRFKGSCVSKSNCATVCQTE	0.2	0.66	1.99	3.48	27	1.84	-0.78	Plantae	Tracheophyta	Magnoliopsida	Malus pumila
1428	BMAP-27	9451	AP00366	APD	0.0389	0.07	GRFKRFRKKFKKLFKKLSPVIPLLHLG	0.2	0.63	1.78	3.48	27	10.09	-0.37	Animalia	NA	NA	NA
1429	Panitide L2	6477	AP02173	NCBI	0.0072	0.002	LPICGETCFGGTCNTPNCVCDPWPICTN	0.2	0.64	1.89	3.48	28	-2.37	0.21	Plantae	Tracheophyta	Magnoliopsida	Clitoria ternatea
1430	Decoralin	8763	AP00723	APD	0.1022	0.2237	SLLSLIRKLIT	0.2	0.65	1.91	3.48	11	2	1.23	Animalia	NA	NA	NA
1431	Brevinin-2-OA6	1732	AP01839	NCBI	0.0208	0.1324	LLGTVKDLLIGAGKSAAQSVLKGLSCKLFKDC	0.2	0.61	1.74	3.48	32	2.87	0.56	Animalia	Chordata	Amphibia	Odorrana tiannanensis
1432	LL-23	5244	AP00628	NCBI	0.0109	0.103	LPGNFFRKAREKIGKEFKRIVQR	0.2	0.6	2.07	3.48	23	6	-0.99	Animalia	Chordata	Mammalia	Nomascus concolor
1433	Cryptdin-4	10759	AP00285	NCBI	0.1651	0.0835	LICYCRKGGCNRGEQVYGTCSGRLLF	0.2	0.67	1.94	3.48	26	2.75	-0.04	Animalia	Chordata	Mammalia	Mus musculus
1434	MtDef4	5716	AP02428	NCBI	0.135	0.0405	RTCESQSHRFKGPCVSEKNCASVCETE	0.2	0.67	1.92	3.48	27	-0.15	-0.91	Plantae	Tracheophyta	Magnoliopsida	Solanum lycopersicum
1435	HP 2-20	8336	AP00496	NCBI	0.056	0.1735	AKKVFKRLEKLFSKIQNNK	0.2	0.63	1.88	3.48	19	6	-1	Bacteria	Proteobacteria	Epsilonproteobacteria	Helicobacter pylori
1436	Lariatin A	5141	AP01728	APD	0.1946	0.2024	GSQLVYREWVGHSNVIKP	0.2	0.68	1.94	3.48	18	1.09	-0.41	Bacteria	Actinobacteria	NA	Rhodococcus jostii
1437	Circulin B	10516	AP00275	NCBI	0.0455	0.0258	GAIPCGESCVWIPCISTVIGCSCSNKVCYR	0.2	0.64	2.02	3.48	30	0.63	0.72	Plantae	Tracheophyta	Magnoliopsida	Chassalia chartacea
1438	Metchnikowin	5617	AP00171	NCBI	0.0025	0.0244	HRRQGPIFDTRPSPFNPNQPRPGPIY	0.2	0.61	1.73	3.48	26	3.09	-1.5	NA	NA	NA	NA
1439	Cycloviolacin VY1	11016	AP02571	NCBI	0.1253	0.1169	CGESCVWIPCISGAIGCSCKSKVCYRNS	0.2	0.66	1.88	3.48	28	1.63	0.37	Plantae	Tracheophyta	Magnoliopsida	Viola baoshanensis
1440	hBD-28	4372	AP01315	NCBI	0.0159	0.0435	ARLKTCFNNITGYCRKKCKVGEIYEIGCLSGKLCCVN	0.2	0.62	1.88	3.48	37	4.63	0.01	Animalia	Chordata	Mammalia	Aotus nancymaae
1441	Bovine tracheal antimicrobial peptide	1370	AP00235	NCBI	0.0058	0.0565	GPLSCHRKRGVCFPIRCPGHMRQIGTCFGRPIKCCRS	0.2	0.6	2.01	3.49	37	7.81	-0.31	Animalia	Chordata	Mammalia	Bubalus bubalis
1442	Ac-AMP1	9878	AP01584	NCBI	0.0086	0.0047	RCPSGLCCSKFGWCGNTNDYCG	0.2	0.63	1.9	3.49	22	0.69	-0.34	Plantae	Tracheophyta	Magnoliopsida	Nicotiana tabacum
1443	Ostrich AvBD7	6343	AP01322	NCBI	0.0337	0.0676	PGFFNPCTAQNGRCFPGICRRPYYWIGTCQNGNSCCRR	0.2	0.63	1.98	3.49	38	4.62	-0.62	Animalia	Chordata	Aves	Apteryx australis
1444	hBD-27	4353	AP00197	NCBI	0.4504	0.1235	QLKRCWNQYIHGYCRKICRTTEVREVLCENGRYCCINLAELE	0.2	0.7	2.07	3.49	42	1.72	-0.51	Animalia	Chordata	Mammalia	Capra hircus
1445	Snakin-Z	8666	AP02258	NCBI	0.0032	0.1654	CRRCNCVPPGTAGNQEKCPCYAS	0.2	0.56	1.75	3.49	23	1.69	-0.65	Plantae	Tracheophyta	Magnoliopsida	Medicago truncatula
1446	B1CTcu3	120	AP02566	NCBI	0.0702	0.07	LPLAVSLAANFLPKLFCKITK	0.2	0.65	1.99	3.49	21	2.94	1.01	Animalia	Chordata	Amphibia	NA
1447	Chicken AvBD7	2995	AP01325	NCBI	0.6056	0.1983	QQVFPRLDNSCLAQNGICFPRICRRPYYWIGECSNGYSCCKR	0.2	0.71	1.82	3.49	42	3.63	-0.47	Animalia	Chordata	Aves	Parus major
1448	Esculentin-2-OR3	9713	AP01871	APD	0.5148	0.2231	GVFTLLKGATQLIGKTLGKELGKTGLELMACKITNQC	0.2	0.7	2.01	3.49	37	2.88	0.28	Animalia	Chordata	Amphibia	Odorrana livida
1449	HbbetaP-1	4297	AP01619	NCBI	0.4732	0.1796	AMKFGPSGFSANVQEAWQKFLSVVVSALCRQYH	0.2	0.7	1.66	3.49	33	2.03	0.11	Animalia	Chordata	Actinopterygii	Cyprinus carpio
1450	EAFP1	11123	AP01164	NCBI	8.00E-04	0.0183	GTCCSIYGYCGSTSDFCGAGNCH	0.2	0.6	1.9	3.49	23	-1.22	0.13	Fungi	Ascomycota	Eurotiomycetes	Arthroderma gypseum
1451	Calcitonin gene-related peptide	2006	AP01476	NCBI	0.0032	0.1735	ACNTATCVTHRLADFLSRSGGVGKNNFIPTNVGSKAF	0.2	0.55	1.74	3.49	37	2.96	-0.02	Animalia	Chordata	Aves	Fulmarus glacialis
1452	LL-23	5246	AP00628	NCBI	0.3223	0.2248	LGNFFRKAKEKIGGELKKIGQK	0.2	0.69	2.25	3.49	22	5	-0.89	Animalia	Chordata	Mammalia	Colobus angolensis
1453	EAFP1	11102	AP01164	NCBI	0.157	0.0903	CAAGLCCSKFGWCGNTNDYCGAGNCQSQCPG	0.2	0.67	2.11	3.49	31	-0.44	-0.13	Plantae	Tracheophyta	Magnoliopsida	Capsicum annuum
1454	HbbetaP-1	4274	AP01619	NCBI	0.3083	0.0482	AMKFGPSCFTPDVQEAWQKFLAVVASALSRQYH	0.2	0.69	1.91	3.49	33	1.03	0	Animalia	Chordata	Actinopterygii	Pygocentrus nattereri
1455	Chicken CATH-1	2175	AP00557	APD	0.145	0.2036	RVRRFWPLVPVAINTVAAGINLYKAIRRK	0.2	0.66	1.87	3.49	29	7	0.14	Animalia	Chordata	Aves	Coturnix coturnix
1456	Cycloviolacin Y1	10955	AP01077	NCBI	0.4199	0.2271	CGETCFTGTCYTPGCTCS	0.2	0.7	1.96	3.49	18	-1.31	0.19	Plantae	Tracheophyta	Magnoliopsida	Clitoria ternatea
1457	THP-3	7874	AP00269	NCBI	0.1882	0.0527	LFCRKGSCHFGRCPIHLIKVGRCFG	0.2	0.67	2.04	3.49	25	4.93	0.3	Animalia	Chordata	Aves	Calypte anna
1458	Pth-St1	8470	AP00990	NCBI	0.5329	0.1381	RTCETLSHKFKGTCLRESN	0.2	0.71	1.93	3.49	19	1.97	-1.01	Plantae	Tracheophyta	Magnoliopsida	Fragaria vesca
1459	B1CTcu5	149	AP02568	NCBI	0.367	0.2278	MLAGLAANFLPTIVCKITKKC	0.2	0.69	1.92	3.49	21	2.87	1	Animalia	Chordata	Amphibia	NA
1460	Palustrin-2SIb	6462	AP01797	APD	0.0392	0.0521	GLWNSIKIAGKKLFVNVLDKIRCKVAGGCKTSPDVE	0.2	0.64	1.83	3.49	36	3.87	0.04	Animalia	Chordata	Amphibia	Odorrana ishikawae
1461	Pelophylaxin-1	6598	AP01394	APD	0.2416	0.0656	GLLLDTVKGAAKNVAGILLNKLKCKMTGDC	0.2	0.68	1.85	3.49	30	2.87	0.38	Animalia	Chordata	Amphibia	Pelophylax nigromaculatus
1462	EAFP1	11120	AP01164	NCBI	0.3625	0.2099	LCCSRFGYCGSGDAYCGAGCQSQC	0.2	0.69	2.15	3.49	24	-0.38	0.13	Plantae	Tracheophyta	Liliopsida	Hordeum vulgare
1463	Maximin 1	5441	AP00058	NCBI	0.0016	0.0951	GIGGKILSGLKTALKGAAKQLAATY	0.2	0.57	1.43	3.49	25	4	0.34	Animalia	Chordata	Amphibia	Bombina maxima
1464	RatNP-1	4686	AP00222	NCBI	0.068	0.1857	ATCYCRTGPCTNRESLSGVCEISGRLYRFCCR	0.2	0.64	1.84	3.49	32	2.63	-0.22	Animalia	Chordata	Mammalia	Gorilla gorilla
1465	Bactenecin	8800	AP00008	APD	0.149	0.013	RLCRIVVIRVCR	0.2	0.67	1.77	3.49	12	3.87	1.03	Animalia	NA	NA	NA
1466	Maximin 42	5504	AP01741	NCBI	0.7475	0.2248	IGTKFLGGLKTAVKGALKELAFTYVN	0.2	0.73	2.25	3.49	26	3	0.44	Animalia	Chordata	Amphibia	Bombina maxima
1467	DC1	11041	AP02659	NCBI	0.0413	0.09	GGSVPCGESCVFIPCLTSLAGCSCKNKVCY	0.2	0.63	1.97	3.49	30	0.63	0.65	Plantae	Tracheophyta	Magnoliopsida	Palicourea rigida
1468	ChaC2	10182	AP01987	NCBI	0.025	0.011	GIPCAESCVWIPCTVTALVGCSCSDKVCYNS	0.2	0.64	1.94	3.49	31	-1.37	0.74	Plantae	Tracheophyta	Magnoliopsida	Viola baoshanensis
1469	Panitide L2	11764	AP02173	NCBI	0.0315	0.1217	LPICGETCFTGTCYTPGCTCSYPVCKK	0.2	0.62	1.99	3.49	27	0.63	0.23	Plantae	Tracheophyta	Magnoliopsida	Clitoria ternatea
1470	Cycloviolacin H4	10884	AP01055	NCBI	0.0106	0.002	GIPCGEGCVYLPCFTAPLGCSCSSKVCYR	0.2	0.64	1.93	3.49	29	0.63	0.56	Plantae	Tracheophyta	Magnoliopsida	Viola baoshanensis
1471	Ac-AMP2	9917	AP00194	NCBI	0.8747	0.0639	CASGVCCSQYGYCGNGDAYCGK	0.2	0.75	2.15	3.49	22	-0.31	-0.07	Plantae	Tracheophyta	Magnoliopsida	Chenopodium giganteum
1472	ASABF-alpha	738	AP01523	NCBI	0.0284	0.091	AIDFSTCARMDVPGLSKVAQGSCISSCKFQ	0.2	0.63	1.94	3.49	30	0.81	0.27	Animalia	Nematoda	Secernentea	Ascaris suum
1473	Kalata B5	11538	AP01047	NCBI	0.0135	0.0322	PCAESCVWIPCTVTKMLGCSCKDKVCY	0.2	0.63	1.9	3.49	27	0.63	0.45	Plantae	Tracheophyta	Magnoliopsida	Gloeospermum pauciflorum
1474	Anoplin	8756	AP00447	APD	0	0.1689	GLLKRIKTLL	0.2	0.47	1.82	3.49	10	3	0.63	Animalia	NA	NA	NA
1475	MtDef4	5777	AP02428	NCBI	1.00E-04	0.0444	RRCESKSHKFKGPCSRDSNCASVCRGE	0.2	0.56	1.69	3.49	27	3.84	-1.28	Plantae	Tracheophyta	Magnoliopsida	Medicago truncatula
1476	ChaC1	10167	AP01986	NCBI	0.0019	0.0102	VCGETCFGGTCNTPGCSCTWPICTRD	0.2	0.61	1.83	3.49	26	-1.37	0.06	Plantae	Tracheophyta	Magnoliopsida	Oldenlandia affinis
1477	EAFP1	11130	AP01164	NCBI	0.7888	0.2069	CSPGLCCSEYGYCGTGNDYCGPG	0.2	0.74	2.2	3.5	23	-2.31	-0.26	Plantae	Tracheophyta	Liliopsida	Phoenix dactylifera
1478	Hyfl M	11432	AP01094	NCBI	0.0057	0.1077	GSIPCGESCVWIPCITAIAGCSCSNKVCY	0.2	0.59	1.82	3.5	29	-0.37	0.81	Plantae	Tracheophyta	Magnoliopsida	Oldenlandia affinis
1479	Kalata B5	11503	AP01047	NCBI	0.0023	0.0223	PCGESCVWIPCITGTIGCSCKSKVCYTN	0.2	0.61	1.82	3.5	28	0.63	0.39	Plantae	Tracheophyta	Magnoliopsida	Viola tricolor
1480	Brevinin-2-OA1	1555	AP01834	NCBI	0.6352	0.2317	GFLDKVKEFGKTAAKSVAQGLLNAASCKLAKTC	0.2	0.72	2.19	3.5	33	3.87	0.1	Animalia	Chordata	Amphibia	Amolops hainanensis
1481	Cycloviolacin Y1	10948	AP01077	NCBI	0.0552	0.1885	CGETCFMGSCYTPGCSC	0.2	0.63	1.6	3.5	17	-1.31	0.39	Plantae	Tracheophyta	Magnoliopsida	Clitoria ternatea
1482	FeCath	10689	AP01768	NCBI	0.1867	0.2229	QLGDVLQKAGEKIVRGLKNIGQRIKDFFGKLTPRTES	0.2	0.67	1.99	3.5	37	4	-0.6	Animalia	Chordata	Mammalia	Ateles fusciceps
1483	Plasticin ANCKF	9235	AP00738	APD	0.2211	0.1476	GLVTGLLKTAGKLLGDLFGSLTG	0.2	0.67	1.77	3.5	23	1	0.82	Other	NA	NA	NA
1484	Cycloviolacin H4	10784	AP01055	APD	0.0029	0.0102	GIPCAESCVWIPCTVTALIGCGCSNKVCYN	0.2	0.62	1.94	3.5	30	-0.37	0.82	Plantae	Tracheophyta	Magnoliopsida	Gloeospermum pauciflorum
1485	NA	5375	NA	NCBI	0.0034	0.0259	RTCEHLADTYRGPCFTDASC	0.2	0.61	1.91	3.5	20	-1.1	-0.56	NA	NA	NA	NA
1486	Pseudin-2	9353	AP00476	APD	0.0622	0.1753	GLNALKKVFQGIHEAIKLINNHVQ	0.2	0.64	2.07	3.5	24	2.18	-0.01	Animalia	NA	NA	NA
1487	Cycloviolacin VY1	11036	AP02571	NCBI	0.175	0.1064	CGESCVFLPCFIIPGCSCKDKVCYLNHVI	0.2	0.67	1.95	3.5	29	-0.28	0.89	Plantae	Tracheophyta	Magnoliopsida	Clitoria ternatea
1488	Cycloviolacin O5	10828	AP01039	NCBI	0.0311	0.1146	PCGESCVFIPCLTSAIGCSCKSKVCYKN	0.2	0.63	1.99	3.5	28	1.63	0.46	Plantae	Tracheophyta	Magnoliopsida	Melicytus ramiflorus
1489	Odorranain-NR	6205	AP00831	NCBI	7.00E-04	0.0268	GLLSGIPGAGKHIVCGLSG	0.2	0.59	1.71	3.5	19	1.03	0.85	Animalia	Chordata	Amphibia	Odorrana grahami
1490	Chicken Heterophil Peptide 1	9751	AP00264	APD	0.733	0.0482	GRKSDCFRKSGFCAFLKCPSLTLISGKCSRFYLCCKRIR	0.2	0.73	2.02	3.5	39	8.62	-0.05	Animalia	Chordata	Aves	Gallus gallus
1491	Nigrocin-OG13	6030	AP01312	NCBI	0.1214	0.0341	GLLSGTLGAGKNIVCGLSGL	0.2	0.66	1.88	3.5	20	0.94	0.99	Animalia	Chordata	Amphibia	Odorrana grahami
1492	Cc-LTP1	2212	AP01678	NCBI	0.0227	0.0912	VTCQQVVSSVAPCIPYLTSGTGSP	0.2	0.62	1.8	3.5	24	-0.13	0.53	Plantae	Tracheophyta	Magnoliopsida	Prunus persica
1493	SD2	8545	AP01683	NCBI	0.0307	0.2314	GPVTVEARTCESKSHRFKGPCVSTHNCANVCHNE	0.2	0.62	1.94	3.5	34	1.03	-0.67	Plantae	Tracheophyta	Magnoliopsida	Arabidopsis lyrata
1494	ChaC8	10384	AP01990	NCBI	0.0055	0.1011	VPCGESCVWIPCLTSAIGCSCKSSVCYR	0.2	0.59	1.85	3.5	28	0.63	0.69	Plantae	Tracheophyta	Magnoliopsida	Viola baoshanensis
1495	CL-defensin	3091	AP02651	NCBI	0.0022	0.1215	ATCDLLSKWNWNHTACAAHCIARGNKGGYCSDKAVCVCR	0.2	0.57	1.77	3.5	39	2.81	-0.14	Animalia	Arthropoda	Insecta	Drosophila suzukii
1496	hGAPDH	4556	AP02017	NCBI	0.0024	0.0171	GKVKVGVNGFGRIGRLVTRAAFNSGKVDML	0.2	0.61	1.92	3.5	30	5	0.15	Animalia	Chordata	Mammalia	Papio anubis
1497	LL-37	5250	AP00310	APD	0.2821	0.0904	LLGDFFRKAREKIGEEFKRIVQRIKDFLRNLVPRTES	0.2	0.68	1.81	3.5	37	4	-0.66	Animalia	Chordata	Mammalia	Pongo pygmaeus
1498	Bovine beta-defensin 13	1357	AP00048	NCBI	0.0769	0.1774	AGIGNPISCARNRGVCIPIGCLPGMKQIGTC	0.2	0.64	1.95	3.5	31	2.75	0.45	Animalia	Chordata	Mammalia	Equus caballus
1499	Vibi J	11520	AP01126	NCBI	0.6953	0.1209	PCGESCVFIPCLTTVVGCSCKNKVCYNN	0.2	0.72	1.81	3.5	28	0.63	0.46	Plantae	Tracheophyta	Magnoliopsida	Clitoria ternatea
1500	Cryptdin-1	3197	AP00137	NCBI	0.01	0.0586	LRDLVCYCRTRGCKRREHMNGTCRKGHLMYTLCCR	0.2	0.61	1.9	3.5	35	6.81	-0.68	Animalia	Chordata	Mammalia	Mus musculus
1501	A1P	208	AP02517	NCBI	0.9644	0.0879	PPAVKFNRPFLLLIVDQYTQSILFMGKIVNP	0.2	0.78	1.92	3.5	31	2	0.45	Animalia	Chordata	Aves	Haliaeetus albicilla
1502	Vv-AMP1	8060	AP01330	NCBI	0.0046	0.0223	RTCESQSHRFHGSCVRGSNCASVCQTE	0.2	0.62	1.9	3.5	27	0.94	-0.76	Plantae	Tracheophyta	Magnoliopsida	Nicotiana attenuata
1503	CXCL10	10774	AP02080	NCBI	0.5752	0.2202	RCSCIKISDRPVNPRSLEKLEMIPASQSCPHVEIM	0.2	0.71	1.9	3.5	35	0.91	-0.25	Animalia	Chordata	Mammalia	Sus scrofa
1504	Ostrich AvBD2	6326	AP01320	NCBI	0.6879	0.1219	CRKGSCRLGRCPIQMVRVGSCFGFLSCCK	0.2	0.72	2.19	3.5	29	5.63	0.28	Animalia	Chordata	Aves	Fulmarus glacialis
1505	Parigidin-br1	11786	AP01915	NCBI	0.0185	0.0496	GGSIPCGESCVWIPCISGIAGCSCSNKVCYLN	0.2	0.63	1.74	3.5	32	-0.37	0.66	Plantae	Tracheophyta	Magnoliopsida	Viola tricolor
1506	B1CTcu3	95	AP02566	NCBI	0.0269	0.2356	LPMLAGLAANFLPELFCKITKK	0.2	0.61	2.1	3.5	22	1.94	0.72	Animalia	Chordata	Amphibia	Amolops loloensis
1507	Cycloviolacin Y1	10951	AP01077	NCBI	0.7516	0.1226	CGETCFTGTCYTPGCTCSYPVCKKNH	0.2	0.73	1.83	3.5	26	0.72	-0.28	Plantae	Tracheophyta	Magnoliopsida	Clitoria ternatea
1508	cc-CATH2	2160	AP01749	APD	0.5817	0.2208	LVQRGRFGRFLKKVRRFIPKVIIAAQIGSRFG	0.2	0.71	2.01	3.5	32	9	0.1	Animalia	Chordata	Aves	Coturnix coturnix
1509	ChaC4	2664	AP01988	NCBI	0.0251	0.0837	TCGETCFGGTCYTPGCVCDPWPICTKN	0.2	0.63	1.99	3.5	27	-1.37	0	Plantae	Tracheophyta	Magnoliopsida	Clitoria ternatea
1510	PPT	6911	AP00717	NCBI	0.0582	0.1431	RTCETLSHKFKGTCLRESNCASVCQTEGFTGG	0.2	0.64	1.92	3.5	32	0.85	-0.49	Plantae	Tracheophyta	Magnoliopsida	Fragaria vesca
1511	Cycloviolacin Y1	10946	AP01077	NCBI	0.2773	0.1251	GGDLFKCGETCFGGTCYTPGCSCDYPICKNNH	0.2	0.68	1.78	3.5	32	-1.28	-0.33	Plantae	Tracheophyta	Magnoliopsida	Clitoria ternatea
1512	B1CTcu5	144	AP02568	NCBI	0.0595	0.0234	LLAGLAANFLPKLFCKITRK	0.2	0.65	1.84	3.51	20	3.94	0.73	Animalia	Chordata	Amphibia	Odorrana grahami
1513	Circulin F	3065	AP01063	NCBI	0.0675	0.1699	PCGESCVYIPCITSIAGCEC	0.2	0.64	1.81	3.51	20	-2.31	0.87	Plantae	Tracheophyta	Magnoliopsida	Viola tricolor
1514	PPT	6897	AP00717	NCBI	0.0441	0.0799	RTCESQSHRFKGPCVRKSNCAAVCQTEGFHGG	0.2	0.64	2	3.51	32	2.93	-0.77	Plantae	Tracheophyta	Magnoliopsida	Nicotiana tomentosiformis
1515	Pth-St1	8492	AP00990	NCBI	0.4964	0.0249	RTCESQSHRYKGPCVRKNN	0.2	0.7	2.05	3.51	19	3.97	-1.84	Plantae	Tracheophyta	Magnoliopsida	Solanum lycopersicum
1516	Dermaseptin-B5	9431	AP00162	APD	0.0497	0.1226	GLWNKIKEAASKAAGKAALGFVNEMV	0.2	0.64	1.69	3.51	26	2	0.13	Animalia	NA	NA	NA
1517	hBD-28	4400	AP01315	NCBI	0.9643	0.1224	AKPPRCFHNVAGYCKKKCKLGEISEIGCLHGKLCCVN	0.2	0.79	2.11	3.51	37	4.81	-0.14	Animalia	Chordata	Mammalia	NA
1518	BIN1b	10040	AP01592	NCBI	0.064	0.0264	GIRNTICLLQHGTCRLFFCRPGEKKGEICSDPWNRCCT	0.2	0.65	1.9	3.51	38	2.72	-0.34	Animalia	Chordata	Mammalia	Echinops telfairi
1519	Bombinin-like peptide 2	1129	AP00051	NCBI	0.0032	0.1623	GIGGALLSAGKSALKGLAKGLVEHFAN	0.2	0.56	1.85	3.51	27	2.09	0.5	Animalia	Chordata	Amphibia	Bombina maxima
1520	LSer-Cec2	5305	AP02499	NCBI	0.7441	0.2118	GWLRDFGKKIERVGQHTRD	0.2	0.73	2.24	3.51	19	2.09	-1.37	Animalia	Arthropoda	Insecta	Stomoxys calcitrans
1521	Brevinin-2-OA2	10061	AP01835	NCBI	0.2812	0.1268	GLLDTIKKLAATAGKTVLSSVLQTASCKLSKTC	0.2	0.68	1.93	3.51	33	3.87	0.42	Animalia	Chordata	Amphibia	Pelophylax hubeiensis
1522	Cyclopsychotride A	11428	AP00282	NCBI	0.2158	0.0165	TIPCAESCVWIPCTVTALLGCSCKDKVCY	0.2	0.68	2.05	3.51	29	-0.37	0.81	Plantae	Tracheophyta	Magnoliopsida	Viola baoshanensis
1523	Vibi J	11506	AP01126	NCBI	0.0889	0.0547	PCGESCVFIPCISALLGCSCSNKVCYNN	0.2	0.66	1.98	3.51	28	-0.37	0.65	Plantae	Tracheophyta	Magnoliopsida	Chassalia chartacea
1524	MtDef4	5733	AP02428	NCBI	0.0217	0.0696	RTCESQSHRFKGACVSETNCASVCQTE	0.2	0.63	1.87	3.51	27	-0.15	-0.67	Plantae	Tracheophyta	Magnoliopsida	Capsicum annuum
1525	Ac-AMP1	9882	AP01584	NCBI	0.0464	0.0086	CPNGLCCSQYGYCGSTSAYCG	0.2	0.66	1.97	3.51	21	-0.31	0.04	Plantae	Tracheophyta	Liliopsida	Elaeis guineensis
1526	Termicin	7825	AP00403	NCBI	0.0144	0.0921	ACDFSSCWAGCQADHSIDFRRAYCDGQHCVCVFVTG	0.2	0.61	1.89	3.51	36	-2.19	0.13	Animalia	Arthropoda	Insecta	Reticulitermes chinensis
1527	Maximin 9	5462	AP00552	NCBI	0.167	0.1326	GIGTKFLGGLKTAVKGALKELASTYVY	0.2	0.67	1.78	3.51	27	3	0.36	Animalia	Chordata	Amphibia	Bombina maxima
1528	Ac-AMP1	9902	AP01584	NCBI	0.0089	0.0133	CSNGLCCSQYGYCGNGGPYCG	0.2	0.63	1.85	3.51	21	-0.31	-0.18	Plantae	Tracheophyta	Liliopsida	Allium sativum
1529	Maximin 3	5469	AP00060	NCBI	0.034	0.2102	TALKGAAKELAFTYLH	0.2	0.62	2.11	3.51	16	1.09	0.24	Animalia	Chordata	Amphibia	Bombina maxima
1530	Maximin 28	5411	AP01731	NCBI	7.00E-04	0.0548	GIGAKILGGVKTALKGALKELASTYVN	0.2	0.58	1.81	3.51	27	3	0.43	Animalia	Chordata	Amphibia	Bombina maxima
1531	Odoranain-F-OW1	6069	AP01868	NCBI	0.9478	0.2129	GVLKTAGKSVAKNVAGSFLDRLKCKISGGC	0.2	0.78	1.96	3.51	30	4.87	0.19	Animalia	Chordata	Amphibia	Rana zhenhaiensis
1532	DefMT3	3449	AP02589	NCBI	0	0.0085	CPFNQGACHRHCLSIRRRGGYC	0.2	0.55	1.96	3.51	22	3.93	-0.61	Animalia	Arthropoda	Arachnida	Rhipicephalus appendiculatus
1533	Lactoferricin B	5130	AP00026	NCBI	0.0963	0.1405	LKCHRWQWRMKKLGAPSITCVRRAF	0.2	0.65	1.98	3.51	25	6.96	-0.48	Animalia	Chordata	Mammalia	Bubalus bubalis
1534	human KS-30	4847	AP00626	NCBI	0.5864	0.2278	KAREKIGEEFKRIVQRIKDFLRNLVPRTES	0.2	0.71	2.11	3.51	30	4	-0.97	Animalia	Chordata	Mammalia	Pongo pygmaeus
1535	PhD4	3420	AP01670	NCBI	0.4872	0.0755	ACYCRIPVCLAGERRYGTCFYLGRVWAFCC	0.2	0.7	1.82	3.51	30	2.63	0.56	Animalia	Chordata	Mammalia	Rhinopithecus roxellana
1536	hBD-28	4377	AP01315	NCBI	0.0107	0.0115	ARPRKCFSNITGYCRKKCKMGEIYEMACLNGKLCCVN	0.2	0.63	1.98	3.51	37	5.63	-0.31	Animalia	Chordata	Mammalia	Canis lupus
1537	kalata B17	9521	AP01116	APD	0.1422	0.0909	GIPCAESCVYIPCTITALLGCKCKDQVCYN	0.2	0.66	2.03	3.51	30	-0.37	0.58	Plantae	Tracheophyta	Magnoliopsida	Oldenlandia affinis
1538	CecropinXJ	2549	AP02427	NCBI	0.0031	0.0596	RWKVFKKIEKVGRNVRDGIIKAGPAIGVLGQAKALG	0.2	0.6	2.04	3.51	36	7	-0.09	Animalia	Arthropoda	Insecta	Spodoptera litura
1539	Px-cec2	7099	AP02632	NCBI	0.5041	0.2382	NPFKELERAGQRMRDAIISAGP	0.2	0.7	2.17	3.51	22	1	-0.76	Animalia	Arthropoda	Insecta	Antheraea mylitta
1540	MtDef4	5714	AP02428	NCBI	0.002	0.1244	RTCESQSHRFKGPCARDSNCATVCLTE	0.2	0.57	1.87	3.51	27	0.84	-0.75	Plantae	Tracheophyta	Magnoliopsida	Nicotiana alata
1541	EAFP1	11124	AP01164	NCBI	0.0715	0.0982	CDAGLCCSRWGYCGTGDDYCGTG	0.2	0.65	1.91	3.51	23	-2.31	-0.22	Plantae	Tracheophyta	Magnoliopsida	Vitis vinifera
1542	Odorranain-NR	6206	AP00831	NCBI	0.0479	0.1151	GLLSGILGAGKQKVCGLSG	0.2	0.64	1.82	3.51	19	1.94	0.68	Animalia	Chordata	Amphibia	Odorrana grahami
1543	Piceain 2	8436	AP01770	NCBI	1.00E-04	0.027	RPRCWIKVKFKCRSLKF	0.2	0.58	1.76	3.51	17	6.87	-0.55	Animalia	Arthropoda	Insecta	Potanthus confucius
1544	Cecropin 2	2466	AP00135	NCBI	0.2326	0.2404	GWLRKLGKKIERIGQHTRDASIQVLGIAQQAANVAAT	0.2	0.68	2.05	3.51	37	4.09	-0.24	Animalia	Arthropoda	Insecta	Drosophila mauritiana
1545	human Histatin 6	4984	AP00801	NCBI	0.2151	0.2119	DSHEKRHHGYRRKSHEKHHSHRGYR	0.2	0.67	2.08	3.51	25	5.64	-2.92	Animalia	Chordata	Mammalia	Pongo abelii
1546	Brevinin-1DYa	1488	AP00601	APD	0.4662	0.241	FLSLALAALPKLFCLIFKKC	0.2	0.7	2.13	3.51	20	2.87	1.6	Animalia	Chordata	Amphibia	Rana dybowskii
1547	Ostrich AvBD1	6332	AP01321	NCBI	0.7766	0.1893	PGNKEECKRENGYCGFLKCSFPFGIQGKCSRFFFCCK	0.2	0.73	2.16	3.51	37	3.63	-0.47	Animalia	Chordata	Aves	Lepidothrix coronata
1548	Cyclopsychotride A	10573	AP00282	NCBI	0.3955	0.2334	VPCAESCVWIPCTVTALLGCSCKDKVCYLN	0.2	0.7	1.99	3.51	30	-0.37	0.81	Plantae	Tracheophyta	Magnoliopsida	Clitoria ternatea
1549	Bovine tracheal antimicrobial peptide	1374	AP00235	NCBI	1.00E-04	0.189	GPLSCRRKGGICILIRCPGPMRQIGTCFGRPVKCCRS	0.2	0.47	1.98	3.51	37	7.63	0	Animalia	Chordata	Mammalia	Bos taurus
1550	Nigrocin-2VB	6003	AP01539	NCBI	0.026	0.0263	LLSGILGAGKHIVCGLSGLC	0.2	0.64	1.9	3.51	20	0.96	1.42	Animalia	Chordata	Amphibia	Odorrana grahami
1551	Staphylococcin C55	5110	AP01610	NCBI	0.4789	0.1826	CTTNTFSLSDALGNHGGWCTLTKECQPNC	0.2	0.7	2.07	3.51	29	-1.16	-0.38	Bacteria	Actinobacteria	NA	Streptomyces pactum
1552	K9CATH	5086	AP00678	NCBI	0.5768	0.2141	RLRDLIKKGTQKIGRKLRKVGQQIKDFIRNLRPREEDS	0.2	0.71	2.07	3.51	38	8	-1.33	Animalia	Chordata	Mammalia	Erinaceus europaeus
1553	ChaC2	10184	AP01987	NCBI	0.0848	0.0088	GIPCGESCVFIPCTITALLGCSCKSKVCYKN	0.2	0.66	1.9	3.52	31	1.63	0.67	Plantae	Tracheophyta	Magnoliopsida	Clitoria ternatea
1554	Bovine tracheal antimicrobial peptide	10058	AP00235	NCBI	0.7989	0.1614	NPLSCCRNIGICVLIRCSGNMRQIGTCLGALVKCCRR	0.2	0.74	2.27	3.52	37	5.56	0.46	Animalia	Chordata	Mammalia	Bos taurus
1555	Maximin 1	5442	AP00058	NCBI	0.7764	0.1691	GIGGKILSGLKPALKGAAKELAFTY	0.2	0.73	2.21	3.52	25	3	0.35	Animalia	Chordata	Amphibia	Bombina maxima
1556	Fa-AMP1	3938	AP01587	NCBI	0	0.0499	SQWGWCGSTIDYCGPGCQSQC	0.2	0.55	1.79	3.52	21	-1.25	-0.42	Plantae	Tracheophyta	Magnoliopsida	Phaseolus vulgaris
1557	Termicin	7810	AP00403	NCBI	1.00E-04	0.009	ACDFQSCWATCQAQHSIYFRRAFCDGSTCKCVFVTG	0.2	0.59	1.85	3.52	36	0.72	0.14	Animalia	Arthropoda	Insecta	Reticulitermes virginicus
1558	Snakin-Z	8612	AP02258	NCBI	0	0.018	CARCNCVPPGTSGNQEVCPCYANM	0.2	0.57	1.96	3.52	24	-0.31	-0.17	Plantae	Tracheophyta	Magnoliopsida	Juglans regia
1559	MtDef4	5754	AP02428	NCBI	0.0658	0.2151	RTCESQSHRFKGPCVRKSNCASVCQTE	0.2	0.64	2.06	3.52	27	2.84	-0.95	Plantae	Tracheophyta	Magnoliopsida	Quercus suber
1560	Bombinin-like peptide 2	1153	AP00051	APD	0.2131	0.2409	GIGGVLLSAGKAALKGLTKVLAEKYAN	0.2	0.67	2.13	3.52	27	3	0.5	Animalia	Chordata	Amphibia	Bombina maxima
1561	So-D1	7711	AP00288	NCBI	0.0792	0.035	CESKSHKFKGPCLGDHNC	0.2	0.66	2.01	3.52	18	1	-1.03	Plantae	Tracheophyta	Magnoliopsida	Theobroma cacao
1562	BnPRP1	8246	AP02601	NCBI	0	0.0703	PPQNQLGQPMAPPTQNQYGQPMAP	0.2	0.5	1.83	3.52	24	0	-1.28	Plantae	Tracheophyta	Magnoliopsida	Arabidopsis thaliana
1563	Astacidin 2	8930	AP01720	APD	0.4451	0.0578	RPRPNYRPRPIYRP	0.2	0.7	2.02	3.52	14	5	-2.29	Animalia	NA	NA	NA
1564	Snakin-Z	8622	AP02258	NCBI	0.0742	0.0963	CKRCNCVPPGTSGNTHFCPCYATL	0.2	0.65	1.77	3.52	24	1.78	-0.14	Plantae	Tracheophyta	Magnoliopsida	Vigna angularis
1565	Bovine Beta-defensin 11	1339	AP00046	NCBI	0.0402	0.0455	PVSCVRNKGICVPIRCPGNMKQIGTC	0.2	0.64	1.85	3.52	26	3.75	0.12	Animalia	Chordata	Mammalia	Bos taurus
1566	Hepcidin	4484	AP00302	NCBI	0.0012	0.1206	GCRFCCGCCPNMHGCGVCCRF	0.2	0.56	1.69	3.52	21	1.59	0.61	Animalia	Chordata	Actinopterygii	Leiognathus equulus
1567	human neutrophil peptide-3	4667	AP00178	NCBI	0.057	0.2495	CACRIPSCIAGERRYGTCFYQGRVWAFCC	0.2	0.63	1.9	3.52	29	2.63	0.22	Animalia	Chordata	Mammalia	Pongo abelii
1568	Chicken AvBD4	2910	AP00743	NCBI	0	0.0676	RPYMECGYRGTFCHRGKCPRGNNYLGSCRSGYNCCRW	0.2	0.52	1.76	3.52	37	5.72	-1.04	Animalia	Chordata	Aves	Tachycineta bicolor
1569	LSer-Cec6	5345	AP02503	NCBI	0.277	0.2429	GWLKKFGKKIERVGKHTRDASIKAIAIAQQAANVVATLKG	0.2	0.68	1.99	3.52	40	7.09	-0.2	Animalia	Arthropoda	Insecta	Stomoxys calcitrans
1570	Cecropin 2	10145	AP00135	NCBI	0.7775	0.2367	GLLKKIGKKLERVAQHTRDATLQGLEIAQKAANVAAT	0.2	0.73	1.99	3.52	37	4.09	-0.28	Animalia	Arthropoda	Insecta	Drosophila rhopaloa
1571	hepcidin TH1-5	4477	AP00809	NCBI	0.1335	0.2285	GIHCRICCGCCTPGVCGLCCKW	0.2	0.66	1.97	3.52	22	1.59	0.94	Animalia	Chordata	Actinopterygii	Stegastes partitus
1572	B1CTcu3	125	AP02566	NCBI	0.0028	0.0512	LPAIVGAAAKFLPKIFCAISKK	0.2	0.6	1.89	3.52	22	3.93	1.02	Animalia	Chordata	Amphibia	Lithobates sphenocephalus
1573	MBP-1	5591	AP00184	NCBI	0.9758	0.1475	SGRGSCRSQCMRRHEDEPW	0.2	0.8	2.27	3.52	19	0.97	-1.79	Plantae	Tracheophyta	Liliopsida	Echinochloa crus-galli
1574	PG-KIII	8760	AP00669	APD	0.0096	0.2169	EPHPNEFVGLM	0.2	0.58	2.02	3.52	11	-1.91	-0.42	Animalia	NA	NA	NA
1575	PPT	6902	AP00717	NCBI	0.3629	0.2119	RTCESQSHRFKGICVRKSNCAAVCQTEGFHGG	0.2	0.69	2.16	3.52	32	2.93	-0.58	Plantae	Tracheophyta	Magnoliopsida	Nelumbo nucifera
1576	Brevinin-1-OR3	1528	AP01825	NCBI	0.1394	0.0859	PFVASVAAEMMRHVYCAASKRC	0.2	0.66	1.83	3.52	22	1.97	0.41	Animalia	Chordata	Amphibia	Pelophylax nigromaculatus
1577	BIN1b	1019	AP01592	NCBI	0.2169	0.2467	GIRNTICLMQHGSCRLFLCHSGEKMGDICSNPWNRCCLSNT	0.2	0.67	1.73	3.52	41	1.81	-0.16	Animalia	Chordata	Mammalia	NA
1578	Pelophylaxin-1	6614	AP01394	NCBI	0.4706	0.0972	LLDTVKNLATNLAGQLLDRLKCKVTG	0.2	0.7	1.96	3.52	26	1.94	0.17	Animalia	Chordata	Amphibia	Odorrana andersonii
1579	PhD4	3422	AP01670	APD	0.1443	0.0205	ACYCRIPACFAGERRYGTCFYLGRVWAFCC	0.2	0.67	1.79	3.52	30	2.63	0.44	Animalia	Chordata	Mammalia	Mandrillus leucophaeus
1580	Vibi J	11535	AP01126	NCBI	0.8531	0.0335	PCAESCVYIPCTITALLGCSCKDKVCYKN	0.2	0.74	2.1	3.52	29	0.63	0.42	Plantae	Tracheophyta	Magnoliopsida	Chassalia chartacea
1581	Bovine Beta-defensin 3	1260	AP00038	NCBI	0.3155	0.209	QGVGNPVSCVRNKGICVPIRCPGSMKQIGTCVG	0.2	0.69	2.05	3.52	33	3.75	0.18	Animalia	Chordata	Mammalia	Bos taurus
1582	Chicken AvBD2	2859	AP00298	NCBI	0.4012	0.1305	LFCRHGSCHFGRCPFHMIKVGKCFGFRSCCKL	0.2	0.69	2.04	3.52	32	5.9	0.24	Animalia	Chordata	Aves	Falco cherrug
1583	PPT	6929	AP00717	NCBI	0.2096	0.1077	RTCESQSHRFKGLCFSKSNCASVCHTEGFYGG	0.2	0.67	1.98	3.52	32	1.93	-0.54	Plantae	Tracheophyta	Magnoliopsida	Nicotiana tabacum
1584	Dermaseptin-DI2	9460	AP00958	APD	0.3178	0.1847	ALWKTLLKNVGKAAGKAALNAVTDMVNQ	0.2	0.68	1.92	3.52	28	3	0.15	Animalia	Chordata	Amphibia	Phyllomedusa duellmani
1585	PPT	6956	AP00717	NCBI	0.1336	0.1217	RTCESQSHRFKGPCVSDTNCASVCRTERFSGG	0.2	0.66	2.04	3.52	32	1.84	-0.8	Plantae	Tracheophyta	Magnoliopsida	Vigna unguiculata
1586	pLR	6804	AP01252	NCBI	0.3191	0.117	LIGGCWTKSIPPKPCLV	0.2	0.69	2.01	3.52	17	1.87	0.59	Animalia	Chordata	Amphibia	Hylarana latouchii
1587	Snakin-Z	12267	AP02258	NCBI	0.0037	0.1934	CARCSCVPPGTSGNYEACPCYATL	0.2	0.56	1.85	3.52	24	-0.31	0.13	Plantae	Tracheophyta	Magnoliopsida	Cucumis sativus
1588	Esculentin-2CG1	3908	AP02057	NCBI	0.4331	0.2379	LFSILKIGAEVIGKNLLKQAGKAGMEYAACKAANQC	0.2	0.7	2.01	3.52	36	2.88	0.31	Animalia	Chordata	Amphibia	Hylarana temporalis
1589	Salusin-beta	7415	AP02409	NCBI	0.3414	0.2446	AIFIFIRWLLALGHHGGAPP	0.2	0.69	2.13	3.52	20	1.18	0.98	Animalia	Chordata	Mammalia	Galeopterus variegatus
1590	Salivaricin B	12105	AP01200	NCBI	4.00E-04	0.0018	GAIKTISHECHMNSWQFLFTCCS	0.2	0.62	1.86	3.52	23	0	0.16	Bacteria	Firmicutes	Bacilli	Streptococcus equi
1591	Ct-AMP1	3239	AP00004	NCBI	2.00E-04	0.0972	LCQRQSKTWSGLCTNSGHCNRQCRNWEKASHGACH	0.2	0.55	1.98	3.53	35	3.96	-1.12	Plantae	Tracheophyta	Magnoliopsida	Morus notabilis
1592	Ranacyclin-B-AL1	7177	AP01914	NCBI	0.5404	0.1732	GALKGCWTKSYPPQPCL	0.2	0.71	2.12	3.53	17	1.87	-0.36	Animalia	Chordata	Amphibia	Pelophylax hubeiensis
1593	Odorranain-HP	6166	AP00600	NCBI	0.1711	0.2083	SLVWGRKYYADSAGCAKA	0.2	0.67	1.96	3.53	18	1.93	-0.22	Animalia	Chordata	Amphibia	Odorrana andersonii
1594	Salivaricin B	12109	AP01200	NCBI	0.0325	0.1166	GNGVFKTISHECHLNTWAFLATCCS	0.2	0.63	1.93	3.53	25	0	0.27	Bacteria	Firmicutes	Bacilli	Streptococcus salivarius
1595	Gallinacin 8	11266	AP01147	NCBI	0	0.0642	QGNFCRAGPCPPTFTISGSCHGGLLKCCSKIIPQ	0.2	0.53	1.91	3.53	34	2.78	0.08	Animalia	Chordata	Aves	Struthio camelus
1596	A1P	187	AP02517	NCBI	0.8619	0.0173	PPPLHIRFNRPFLMMIVDKTTYGILFMGKIVNPAA	0.2	0.74	2.1	3.53	35	3.09	0.39	Animalia	Chordata	Aves	Pygoscelis adeliae
1597	Apl_AvBD-2	648	AP00198	NCBI	0.0068	0.1008	AGLSSPRREMIFCRGGSCHFGECPFHLVKVGSCFGFRSCCKS	0.2	0.6	1.95	3.53	42	3.81	0.09	Animalia	Chordata	Aves	Parus major
1598	Salusin-beta	7418	AP02409	NCBI	0.1972	0.2413	AIFIFIRWLLALGNHGRASP	0.2	0.68	2.15	3.53	20	2.09	0.8	Animalia	Chordata	Mammalia	NA
1599	PMAP-23	6825	AP00369	APD	0.5616	0.2356	RIIDLLWRVRRPQKPKFVTVWVR	0.2	0.71	2.14	3.53	23	6	-0.3	Animalia	Chordata	Mammalia	Sus scrofa
1600	B1CTcu5	156	AP02568	NCBI	1.00E-04	0.0196	MLAGLAANSLPKIFCKIIRKC	0.2	0.58	1.89	3.53	21	3.87	0.83	Animalia	Chordata	Amphibia	Pelophylax saharicus
1601	Pardaxin 1	9636	AP00641	APD	0.7591	0.2419	GFFALIPKIISSPLFKTLLSAVGSALSSSGEQE	0.2	0.73	2.22	3.53	33	0	0.65	Animalia	NA	NA	NA
1602	Apl_AvBD-2	666	AP00198	NCBI	0	0.0297	PRREMLFCRGGSCHFGGCPFHLVKVGSCFGFRSCC	0.2	0.45	1.7	3.53	35	3.81	0.2	Animalia	Chordata	Aves	Tachycineta bicolor
1603	B1CTcu3	92	AP02566	NCBI	0.0552	0.1331	LPLLAGLAVNFLPKLFCKITRK	0.2	0.64	1.76	3.53	22	3.94	0.87	Animalia	Chordata	Amphibia	Odorrana andersonii
1604	A1P	266	AP02517	NCBI	0.0168	0.1057	PVLKFNRPFMVIVMDQETKSILFMGKIINP	0.2	0.62	2.02	3.53	30	2	0.4	Animalia	Chordata	Actinopterygii	Oncorhynchus kisutch
1605	Viphi E	12355	AP01810	APD	3.00E-04	0.0108	GSIPCGESCVFIPCISAVIGCSCSNKVCYKN	0.2	0.6	1.85	3.53	31	0.63	0.72	Plantae	Tracheophyta	Magnoliopsida	Melicytus dentatus
1606	Mouse beta-defensin-14	11605	AP01246	NCBI	0.1565	0.2545	FVPKTLRKFFCRIRGGRCAALNCLAKEEQIGRCSNSG	0.2	0.67	2.13	3.53	37	5.75	-0.24	Animalia	Chordata	Mammalia	Mus pahari
1607	CCL22	2196	AP02094	NCBI	0.0033	0.0324	GPYGANVEDSVCCRDYIRHQLPRRVVQYYYWTSHSCRKPGVV	0.2	0.61	1.85	3.53	42	2.99	-0.65	Animalia	Chordata	Mammalia	Hipposideros armiger
1608	Warnericin RK	8097	AP02104	APD	0.2768	0.0625	MQFITDLIKKAVDFFKGLFGNK	0.2	0.69	2.06	3.53	22	2	0.21	Bacteria	Firmicutes	Bacilli	Staphylococcus epidermidis
1609	CL-defensin	3088	AP02651	NCBI	0.0015	0.2082	ATCDLLSFNSKWVTPNHAGCAAHCLLRGKKGGSCKNTICYCR	0.2	0.53	1.85	3.53	42	4.81	-0.14	Animalia	Arthropoda	Insecta	Sogatella furcifera
1610	Nigrocin-2VB	6005	AP01539	NCBI	0.3222	0.1772	LLSGILGTGKHIVCGLSGLC	0.2	0.69	1.77	3.53	20	0.96	1.29	Animalia	Chordata	Amphibia	Odorrana grahami
1611	Kalata B1	3112	AP00729	NCBI	0.5656	0.1854	GSAFCGETCVLGTCYTPDCSCKAVVCIKN	0.2	0.71	1.71	3.53	29	-0.37	0.56	Plantae	Tracheophyta	Magnoliopsida	Clitoria ternatea
1612	Odorranain-W1	6255	AP01309	NCBI	0.1433	0.1804	RSSVWGRKYYVDLAGCAKA	0.2	0.66	1.85	3.53	19	2.93	-0.32	Animalia	Chordata	Amphibia	Odorrana grahami
1613	Vv-AMP1	8087	AP01330	NCBI	0.1447	0.2312	RTCESQSHRFKGTCLSETNCANVCHNE	0.2	0.66	2.06	3.53	27	-0.06	-0.97	Plantae	Tracheophyta	Magnoliopsida	Camelina sativa
1614	Nigrocin-1-OA2	5923	AP01876	NCBI	0.323	0.0867	GLLGKVLGVGKKVLCGVSGLC	0.2	0.69	2.03	3.53	21	2.87	1.23	Animalia	Chordata	Amphibia	Pelophylax nigromaculatus
1615	Palustrin-1c	6439	AP00616	APD	0.3526	0.1064	ALSILRGLEKLAKMGIALTNCKATKKC	0.2	0.69	2.03	3.53	27	4.87	0.3	Animalia	Chordata	Amphibia	NA
1616	Maximin 28	5454	AP01731	NCBI	0.001	0.121	GIGGKILPGFKTALKGAAKELAATYLH	0.2	0.57	1.53	3.53	27	3.09	0.27	Animalia	Chordata	Amphibia	Bombina maxima
1617	HP 2-20	8338	AP00496	NCBI	0.2268	0.2281	AKKVFKRLEKLFSKIWNWK	0.2	0.68	2.07	3.53	19	6	-0.73	NA	NA	NA	NA
1618	BnPRP1	8204	AP02601	NCBI	0.6434	0.257	TQNPFGQPMAPPTQNPYGQPMAPP	0.2	0.72	2.22	3.53	24	0	-1.13	Plantae	Tracheophyta	Magnoliopsida	Brassica oleracea
1619	PvD1	7012	AP01677	NCBI	0.0016	0.0414	RTCEHLADTYRGPCLTDASCD	0.2	0.6	1.83	3.53	21	-2.09	-0.65	Plantae	Tracheophyta	Magnoliopsida	Vicia faba
1620	Cycloviolacin O6	12327	AP01040	APD	0.0543	0.1679	GTLPCGESCVWIPCISAVGCSCKSKVCYKN	0.2	0.64	1.85	3.53	30	1.63	0.43	Plantae	Tracheophyta	Magnoliopsida	Viola odorata
1621	Plasticin-C1	9242	AP01387	APD	0.0428	0.252	GLLSGILNTAGGLLGNLIGSLSN	0.2	0.63	1.85	3.53	23	0	0.93	Animalia	NA	NA	NA
1622	Circulin F	10665	AP01063	NCBI	0.0155	0.0167	GFPCGESCVFIPCTVTALLGCSCKD	0.2	0.64	1.91	3.53	25	-1.31	0.88	Plantae	Tracheophyta	Magnoliopsida	Clitoria ternatea
1623	Hepcidin	4488	AP00302	NCBI	0.0893	0.2597	CKFCCNCCPGMSGCGVCCRF	0.2	0.65	2.02	3.53	20	1.5	0.81	Animalia	Chordata	Actinopterygii	Takifugu rubripes
1624	Psalmopeotoxin I	12375	AP02553	APD	0.0026	0.0352	ACGILHDNCVYVPAQNPCCRGLQCRYGKCLVQV	0.2	0.61	1.89	3.53	33	1.72	0.22	Animalia	Arthropoda	Arachnida	Psalmopoeus cambridgei
1625	Pth-St1	8489	AP00990	NCBI	0.4202	0.0538	RTCLSASHRFKGPCVRVSN	0.2	0.7	1.96	3.53	19	3.96	-0.39	Plantae	Tracheophyta	Liliopsida	Hyacinthus orientalis
1626	PtALF2	6990	AP02151	NCBI	0.4441	0.0901	LWHNDPVDFMGHICYFRRRPKIRRSKLYHEGKLWCPGWAPFE	0.2	0.7	1.94	3.53	42	4.15	-0.79	Animalia	Arthropoda	Malacostraca	Portunus trituberculatus
1627	Cecropin 1	2394	AP00132	NCBI	0.0024	0.1469	GWLKKIGKKLERVGQHTRD	0.2	0.57	1.77	3.53	19	4.09	-1.31	Animalia	Arthropoda	Insecta	Drosophila rhopaloa
1628	Hyde A	11387	AP01103	NCBI	0.1516	0.1847	CVYIPCFTGIAGCSCKSKVCYYN	0.2	0.66	1.9	3.54	23	1.68	0.63	Plantae	Tracheophyta	Magnoliopsida	Pigea floribunda
1629	Latarcin 2a	5144	AP01011	APD	0.1578	0.0913	GLFGKLIKKFGRKAISYAVKKARGKN	0.2	0.67	2	3.54	26	9	-0.45	Animalia	Arthropoda	Arachnida	Lachesana tarabaevi
1630	Dermaseptin-B3	3505	AP00165	APD	0.0503	0.216	ALWKNMLKGIGKLAGQAALGAVKTLVGAE	0.2	0.63	1.59	3.54	29	3	0.51	Animalia	Chordata	Amphibia	Phyllomedusa bicolor
1631	Peptide 5	12271	AP01763	APD	0.0663	0.1908	SPPSEQLGKSFNF	0.2	0.64	1.98	3.54	13	0	-0.85	Animalia	NA	NA	NA
1632	Cycloviolacin O5	3288	AP01039	NCBI	0.0492	0.0628	PCGESCVWIPCFTSAFGCYCQSKVCYHS	0.2	0.64	1.8	3.54	28	-0.28	0.35	Plantae	Tracheophyta	Magnoliopsida	Clitoria ternatea
1633	Brevinin-2-OR4	1774	AP01845	NCBI	0.0041	0.0434	VLGTVKNLLIGAGKSAAQSVLKTLSCKLSNDC	0.2	0.61	1.93	3.54	32	2.87	0.47	Animalia	Chordata	Amphibia	Odorrana grahami
1634	CL-defensin	3087	AP02651	NCBI	0.0542	0.1652	ATCDLLSFNSKWVTPNHAGCAAHCLIRGKKGGSCKNAICYCR	0.2	0.64	1.88	3.54	42	4.81	-0.07	Animalia	Arthropoda	Insecta	Nilaparvata lugens
1635	Ginkbilobin	8325	AP00355	NCBI	0.4432	0.2579	ANTNFVSSACNTQKIPSGSPFNRNLRAMLADLKQNTAFSG	0.2	0.7	2.01	3.54	40	2.94	-0.41	Plantae	Tracheophyta	Ginkgoopsida	Ginkgo biloba
1636	MtDef4	5715	AP02428	NCBI	0.0019	0.0304	RTCESQSHSFKGPCVGDTNCASVCQTE	0.2	0.61	1.85	3.54	27	-1.16	-0.64	Plantae	Tracheophyta	Magnoliopsida	Solanum tuberosum
1637	Chicken AvBD11	3011	AP01613	NCBI	4.00E-04	0.0652	LPRDTLSCLEYHGYCFHLKSCPEPFAAFGTCYRRRRTCCV	0.2	0.58	1.8	3.54	40	2.81	-0.25	Animalia	Chordata	Aves	Corvus moneduloides
1638	Lactococcin MMFII	5118	AP00849	NCBI	0.0464	0.2448	TYYGNGVYCNTQKCWVD	0.2	0.63	2.08	3.54	17	-0.13	-0.68	Bacteria	Firmicutes	Bacilli	Enterococcus faecium
1639	Entianin	11209	AP01712	NCBI	1	0.1268	WKSESVCTPGCATGLLQTCFLQT	0.2	0.98	2.95	3.54	23	-0.19	0.24	Bacteria	Firmicutes	Bacilli	Bacillus amyloliquefaciens
1640	Kalata B5	11501	AP01047	NCBI	0.1212	0.0271	PCGESCVFIPCISGVIGCSCKSKVCYRN	0.2	0.67	1.89	3.54	28	1.63	0.56	Plantae	Tracheophyta	Magnoliopsida	Pigea floribunda
1641	MtDef4	5778	AP02428	NCBI	0.0204	0.1194	RTCETPSNSFKGACFSDTNCASVCQTE	0.2	0.62	1.88	3.54	27	-1.25	-0.52	Plantae	Tracheophyta	Magnoliopsida	Medicago truncatula
1642	Adepantin-1	9271	AP00501	APD	0.0039	0.12	GIGKHVGKALKGLKGLLKGLGES	0.2	0.59	1.8	3.54	23	4.09	-0.01	Bacteria	NA	NA	NA
1643	Circulin B	10532	AP00275	NCBI	0.333	0.0609	GGVPCGESCVFIPCLTAVVGCSCSNKVCYLN	0.2	0.69	1.94	3.54	31	-0.37	0.94	Plantae	Tracheophyta	Magnoliopsida	Oldenlandia affinis
1644	human LL-29	4948	AP00629	NCBI	0.1215	0.1358	LLGDFFREAREKIGEEFKRIVQRIKDFLR	0.2	0.66	1.81	3.54	29	2.01	-0.6	Animalia	Chordata	Mammalia	Pongo abelii
1645	Cycloviolacin Y1	3341	AP01077	NCBI	0.0554	0.2336	GGSAFCGETCVLGTCYTPDCSCK	0.2	0.63	1.61	3.54	23	-1.31	0.26	Plantae	Tracheophyta	Magnoliopsida	Clitoria ternatea
1646	PMAP-37	9724	AP00371	APD	0.0655	0.2527	GLLSRLRDFLSDRGRRLGEKIERIGQKIKDLSEFFQS	0.2	0.65	1.95	3.54	37	3	-0.72	Animalia	Chordata	Mammalia	Sus scrofa
1647	Es-termicin	3914	AP02652	APD	0.1463	0.0229	ACDFQQCWVTCQRQYSINFISARCNGDSCVCTFRT	0.2	0.67	1.91	3.54	35	0.63	-0.12	Animalia	Arthropoda	Insecta	Eupolyphaga sinensis
1648	Bovine Beta-defensin 10	1262	AP00045	NCBI	0.0171	0.0341	QGVGNPVSCVRNKGICVPIRCPGNMKQIGTC	0.2	0.63	1.98	3.54	31	3.75	-0.01	Animalia	Chordata	Mammalia	Bos taurus
1649	Cycloviolacin O14	12347	AP01065	APD	0.2114	0.0255	GSIPACGESCFKGKCYTPGCSCSKYPLCAKN	0.2	0.68	1.86	3.54	31	2.63	-0.19	Plantae	Tracheophyta	Magnoliopsida	Viola odorata
1650	Cecropin B	2235	AP00125	NCBI	0.1396	0.2335	RWKIFKKIEKVGRNVRDGIIKAGPAVAVVGQAATVV	0.2	0.66	1.98	3.54	36	6	0.21	Animalia	Arthropoda	Insecta	Papilio xuthus
1651	Ginkbilobin	8324	AP00355	NCBI	0.2216	0.2034	ANTAFVSSACNTQKIPSGSPFNRNLRAMLADLRQNTAFSG	0.2	0.67	1.91	3.54	40	2.94	-0.3	Plantae	Tracheophyta	Ginkgoopsida	Ginkgo biloba
1652	Orinthodoros defensin A	6316	AP00714	NCBI	0.0539	0.0344	GFGCPNNYACHQHCKSIRGYCGGYCAGWFRLRCTCY	0.2	0.65	1.91	3.54	36	3.74	-0.3	Animalia	Mollusca	Bivalvia	Mytilus galloprovincialis
1653	Brevinin-2DYd	1670	AP00609	NCBI	0.0308	0.0271	AGSLLHQLKCKISGGC	0.2	0.64	1.94	3.54	16	1.96	0.34	Animalia	Chordata	Amphibia	Rana kukunoris
1654	Chicken AvBD4	2919	AP00743	NCBI	0.0116	0.1895	YRGTFCHRGKCPRGNDYLGSCRP	0.2	0.59	1.94	3.54	23	3.9	-1.17	Animalia	Chordata	Aves	Acrocephalus arundinaceus
1655	Ac-AMP1	9909	AP01584	NCBI	0.055	0.0632	CASGLCCSQYGYCGSSSAYCG	0.2	0.65	1.9	3.55	21	-0.31	0.33	Plantae	Tracheophyta	Pinopsida	Pinus monticola
1656	HbbetaP-1	4305	AP01619	NCBI	0.2092	0.2121	AAKMGSGFTPEIQATWQKFLAVVVSALGRQYH	0.2	0.67	1.7	3.55	32	2.09	0.12	Animalia	Chordata	Actinopterygii	Lates calcarifer
1657	ABF-2	453	AP01524	NCBI	0.5411	0.181	VVLTSCARMDTPVLSKAAQGLCITSCKYQVC	0.2	0.71	1.92	3.55	31	1.75	0.63	Animalia	Nematoda	Secernentea	Ascaris suum
1658	Plantaricin KL-1Y	9533	AP02543	APD	0.0039	0.0295	GRADYNFGYGLGRGTRKFFNGIGRWVRKTF	0.2	0.62	1.84	3.55	30	6	-0.77	Bacteria	Firmicutes	Bacilli	Lactobacillus plantarum
1659	Cycloviolacin O5	10836	AP01039	NCBI	0.0202	0.0912	PCGESCVFIPCITGIAGCSCKNKVCYLN	0.2	0.63	1.89	3.55	28	0.63	0.68	Plantae	Tracheophyta	Magnoliopsida	Clitoria ternatea
1660	Leucocin C	5180	AP00848	NCBI	0.4867	0.216	GNGLYCNKVKCWVNWAETWTTIANNSVMNVLTGGNAGWHS	0.2	0.7	2	3.55	40	0.97	-0.23	NA	NA	NA	NA
1661	CXCL6	3273	AP02185	NCBI	0.0145	0.1146	ASLKNGKQVCLDPEAPFLKKSIQKILD	0.2	0.62	1.78	3.55	27	1.94	-0.31	Animalia	Chordata	Mammalia	Macaca mulatta
1662	Meucin-18	5630	AP01545	APD	0.6692	0.2347	FFGHLFKLATKIIPSLFQ	0.2	0.72	2.15	3.55	18	2.09	0.86	Animalia	Arthropoda	Arachnida	Mesobuthus eupeus
1663	Ranacyclin E	12073	AP01251	NCBI	0.0019	0.0568	RGCWTKSFPPKPC	0.2	0.6	1.81	3.55	13	2.87	-0.93	Animalia	Chordata	Amphibia	Odorrana andersonii
1664	hepcidin TH1-5	4480	AP00809	NCBI	0.0826	0.2173	GTDCRFCCGCCTLGVCGWCCRF	0.2	0.64	1.78	3.55	22	0.5	0.78	Animalia	Chordata	Actinopterygii	Stegastes partitus
1665	Rabbit neutrophil defensin 2	7130	AP00188	NCBI	0.1975	0.2367	VTCYCRGACSFLERIAGFCRIRGVYYRLCCR	0.2	0.67	1.85	3.55	31	4.63	0.39	Animalia	Chordata	Mammalia	Galeopterus variegatus
1666	Chensinin-1CEb	2735	AP01918	NCBI	0.303	0.2344	GTINLSLCEEERDVDQEERRDDPGERDIQVEKR	0.2	0.68	1.87	3.55	33	-6.05	-1.68	Animalia	Chordata	Amphibia	Lithobates catesbeianus
1667	GF-17	4161	AP00708	NCBI	0.0207	0.2335	KRIVQRIKDFLRNLV	0.2	0.63	1.93	3.55	15	4	-0.27	Animalia	Chordata	Mammalia	Gorilla gorilla
1668	Human histatin 9	4742	AP00803	NCBI	0.0859	0.1829	RKFHEKHHSHQGYR	0.2	0.65	2.01	3.55	14	3.36	-2.59	NA	NA	NA	NA
1669	Coagulin	10737	AP00844	NCBI	0.4139	0.2633	QHSCSVDWGKATTCIINNGAMAWATGGHQGNHK	0.2	0.7	1.95	3.55	33	1.15	-0.56	Bacteria	Firmicutes	Bacilli	NA
1670	Cecropin 2	2455	AP00135	NCBI	0.3702	0.2469	GWLRKLGKKIERIGQHTRDATIQVIGIAQQAANVAAT	0.2	0.69	1.85	3.55	37	4.09	-0.22	Animalia	Arthropoda	Insecta	Drosophila ficusphila
1671	EAFP1	11141	AP01164	NCBI	0.014	0.0419	CAEGLCCSRWGYCGTGNAYCGQG	0.2	0.63	1.93	3.55	23	-0.31	-0.11	Plantae	Tracheophyta	Magnoliopsida	Nicotiana tabacum
1672	Kalata B5	11525	AP01047	NCBI	0.0755	0.0453	PCGESCVWIPCLTSIVGCSCKNNVCTLN	0.2	0.66	1.93	3.55	28	-0.37	0.63	Plantae	Tracheophyta	Magnoliopsida	Melicytus ramiflorus
1673	Chensinin-1CEb	2772	AP01918	NCBI	0.0945	0.2488	GTINLSLCEEERNAEEEGRDEPDETDVEVEKR	0.2	0.66	2.05	3.55	32	-9.05	-1.55	Animalia	Chordata	Amphibia	Limnonectes fujianensis
1674	A1P	233	AP02517	NCBI	0.2146	0.0656	PLEIKFNRPFLMMIFDKTTNSILFMGKVVNPAA	0.2	0.68	2	3.55	33	2	0.38	Animalia	Chordata	Aves	Meleagris gallopavo
1675	HbbetaP-1	4267	AP01619	NCBI	0.1208	0.1735	AAKFGPSVFTAGVQEAWQKFLAVVVSALGRQYH	0.2	0.66	1.89	3.55	33	2.09	0.33	Animalia	Chordata	Actinopterygii	Nothobranchius furzeri
1676	Myticin A	11657	AP01789	NCBI	0.5635	0.0478	HSHACASYYCSKFCGTASCTHYLCRVLHPGKLCVCVNCSR	0.2	0.71	1.96	3.55	40	3.86	0.18	Animalia	Mollusca	Bivalvia	Mytilus unguiculatus
1677	EAFP1	11142	AP01164	NCBI	0.1088	0.2373	CAAGLCCSKYGYCGTGQDYCGPG	0.2	0.65	1.94	3.55	23	-0.31	-0.02	Plantae	Tracheophyta	Magnoliopsida	Eucalyptus grandis
1678	Chicken AvBD2	2829	AP00298	NCBI	0.0899	0.2113	FLCRKGSCYFGRCPIHLVKVGSCFGFRSCCKSPWD	0.2	0.65	2.14	3.55	35	4.72	0.13	Animalia	Chordata	Aves	Nestor notabilis
1679	pxCECA1	7110	AP02032	NCBI	0.6746	0.097	RWNPFKKLERVGQHIRDGIIKAGPAVEVIGQANSIARPAGK	0.2	0.72	1.97	3.55	41	5.09	-0.47	Animalia	Arthropoda	Insecta	Plutella xylostella
1680	Circulin F	10616	AP01063	NCBI	0.2169	0.0584	GVPCGESCVFIPCLTAVVGCSCSN	0.2	0.68	2.01	3.55	24	-1.31	1.15	Plantae	Tracheophyta	Magnoliopsida	Oldenlandia affinis
1681	Ac-AMP2	9924	AP00194	NCBI	0.4143	0.1886	CPNNLCCSQYGYCGLGPEFCGT	0.2	0.69	2.08	3.55	22	-1.31	0	Plantae	Tracheophyta	Liliopsida	Aegilops tauschii
1682	Ranacyclin-B-LK1	7203	AP01912	NCBI	0.0094	0.0253	AALKGCWTNSIPPKPCSGK	0.2	0.63	1.84	3.55	19	2.87	-0.37	Animalia	Chordata	Amphibia	Odorrana grahami
1683	Human islet amyloid polypeptide	4886	AP02196	NCBI	0.2432	0.0499	KCNTATCATQRLANFLVRSSSSLGVILPATNVGSNTY	0.2	0.69	2.04	3.55	37	2.87	0.15	Animalia	Chordata	Mammalia	Jaculus jaculus
1684	Duck AvBD9	11101	AP01548	NCBI	0.1847	0.0668	SCSFVPCSAPLVDIGTCRGGKL	0.2	0.67	2.01	3.55	22	0.81	0.6	Animalia	Chordata	Aves	Sylvia borin
1685	Pleurain-E1	9426	AP02265	APD	0.6018	0.1214	AKAWGIPPHVIPQIVPVRIRPLCGNV	0.2	0.71	1.99	3.55	26	3.03	0.46	Animalia	NA	NA	NA
1686	Odoranain-F-OW1	6062	AP01868	NCBI	0.3515	0.1995	GFMDTAKNAAKNVAVTLLDNLKCKITKAC	0.2	0.69	2.16	3.55	29	2.87	0.12	Animalia	Chordata	Amphibia	Odorrana grahami
1687	Subtilin	7766	AP00206	NCBI	0.2113	0.2581	SKSLCTAGCKTGILMTCPLKTATCGC	0.2	0.67	2.04	3.55	26	2.69	0.55	Bacteria	Firmicutes	Bacilli	Streptococcus thoraltensis
1688	Dahlein 4.2	9231	AP00699	APD	0.2508	0.2248	GLWQFIKDKLKDAATGLVTGIQS	0.2	0.68	1.87	3.55	23	1	0.04	Animalia	Chordata	Amphibia	Litoria dahlii
1689	MtDef4	5757	AP02428	NCBI	0.3093	0.1957	RTCESKSHAFKGPCLSDHNCGLVCRNE	0.2	0.68	1.93	3.55	27	0.94	-0.73	Plantae	Tracheophyta	Magnoliopsida	Theobroma cacao
1690	Palustrin-2CG1	6448	AP02058	APD	0.0188	0.061	GLWNTIKEAGKKFAINVLDKIRCGIAGGCKT	0.2	0.63	1.88	3.56	31	3.87	0.02	Animalia	Chordata	Amphibia	Amolops chunganensis
1691	HbbetaP-1	4259	AP01619	NCBI	0.1012	0.0624	AAKFGPSVFTAEVQEAWQKFLCVVASALGRQYH	0.2	0.66	1.91	3.56	33	1.03	0.19	Animalia	Chordata	Actinopterygii	Astatotilapia burtoni
1692	Kalata B1	10707	AP00729	APD	0.1834	0.1886	GLPTCGETCTLGTCYVPDCSCSWPICMKN	0.2	0.67	1.93	3.56	29	-1.37	0.21	Plantae	Tracheophyta	Magnoliopsida	Clitoria ternatea
1693	Ac-AMP2	9928	AP00194	NCBI	0.0547	0.0499	CPGGLCCSQFGWCGSTDDYCGQ	0.2	0.65	1.95	3.56	22	-2.31	-0.14	Plantae	Tracheophyta	Magnoliopsida	Vigna angularis
1694	NA	3158	NA	NCBI	0.4424	0.1567	LNYSQFSGYCRLNGA	0.2	0.7	2.11	3.56	15	0.93	-0.35	NA	NA	NA	NA
1695	Brevinin-2-OA1	1714	AP01834	NCBI	0.008	0.0355	LLDTFKNLAVNAAKSAGVSVLNALSCKISRTC	0.2	0.63	1.97	3.56	32	2.87	0.55	Animalia	Chordata	Amphibia	Odorrana ishikawae
1696	Odorranain-A-OA1	6089	AP01886	NCBI	0.0285	0.1582	VVKCSYREGSPDSRC	0.2	0.62	1.87	3.56	15	0.88	-0.81	Animalia	Chordata	Amphibia	Odorrana margaretae
1697	Curvacin A / sakacin A	3265	AP00637	NCBI	0.2703	0.2382	RSYGNGVYCNDDKCWVNWNEANQQIAGIVISGWASGLAG	0.2	0.68	2.07	3.56	39	-1.13	-0.29	Bacteria	Firmicutes	Bacilli	Enterococcus faecium
1698	ChaC11	2669	AP01992	NCBI	0.7465	0.1688	PCGESCVYIPCFTAVVGCTCKDKVCY	0.2	0.73	2.02	3.56	26	-0.37	0.67	Plantae	Tracheophyta	Magnoliopsida	Pigea floribunda
1699	ChaC1	10171	AP01986	NCBI	0.0137	0.0807	CGETCFMGSCYTPGCSCD	0.2	0.62	1.89	3.56	18	-2.31	0.17	Plantae	Tracheophyta	Magnoliopsida	Clitoria ternatea
1700	Cycloviolacin Y1	3338	AP01077	NCBI	0.1089	0.025	GNTAFCGETCVLGTCYTPDCSC	0.2	0.67	1.97	3.56	22	-2.31	0.31	Plantae	Tracheophyta	Magnoliopsida	Clitoria ternatea
1701	Maximin 78	5561	AP01743	NCBI	0.0621	0.1743	GIGGAILSAGKSALKGLAKGLAEHFG	0.2	0.64	1.89	3.56	26	2.09	0.51	Animalia	Chordata	Amphibia	Bombina maxima
1702	Psyle C	12049	AP01985	NCBI	0.2544	0.163	VCGETCTLGTCYTQGCTCSWPICK	0.2	0.68	1.91	3.56	24	-0.37	0.3	Plantae	Tracheophyta	Magnoliopsida	Oldenlandia affinis
1703	HbbetaP-1	4254	AP01619	NCBI	0.3168	0.1647	AAKFGPSVFTADVQEAWQKFLAVVVSALGRQYH	0.2	0.69	1.85	3.56	33	1.09	0.24	Animalia	Chordata	Actinopterygii	Lates calcarifer
1704	PPT	6899	AP00717	NCBI	0.056	0.0901	RACESQSHRFKGTCVRQSNCAAVCQTEGFHGG	0.2	0.65	1.98	3.56	32	1.94	-0.65	Bacteria	Proteobacteria	Epsilonproteobacteria	Helicobacter pylori
1705	Myticin A	5845	AP01789	NCBI	0.2717	0.1746	HPQVCTSYYCGKFCGTASCTHYGCRNLHRGKLCFCVHCSR	0.2	0.68	2.05	3.56	40	4.86	-0.23	Animalia	Mollusca	Bivalvia	Mytilus galloprovincialis
1706	SA-hepcidin2	7389	AP02654	NCBI	0.0062	0.0328	CRFCCGCCTPGICGVCCRF	0.2	0.62	1.94	3.56	19	1.5	1.15	Animalia	Chordata	Actinopterygii	Oreochromis niloticus
1707	hBD-28	4374	AP01315	NCBI	0.01	0.0573	ARLKKCFNNITGYCRKKCKVGEIYEIGCLSGRLCCVN	0.2	0.62	1.86	3.56	37	5.63	-0.09	Animalia	Chordata	Mammalia	Cebus capucinus
1708	human KS-30	4852	AP00626	NCBI	0.9059	0.2581	KAKEKIGGGLKKIGQKIKDFFGNLVPRTES	0.2	0.76	2.44	3.56	30	5	-0.72	Animalia	Chordata	Mammalia	Rhinopithecus bieti
1709	ChaC2	10188	AP01987	APD	0.0249	0.0319	GIPCGESCVFIPCTVTALLGCSCKDKVCYKN	0.2	0.64	1.95	3.56	31	0.63	0.58	Plantae	Tracheophyta	Magnoliopsida	Clitoria ternatea
1710	Cecropin B	2260	AP00183	NCBI	0.0373	0.0189	RNVRDGIIKAGPAIGVLGQAK	0.2	0.65	1.87	3.56	21	3	0.03	Animalia	Arthropoda	Insecta	Spodoptera exigua
1711	B. pascuorum abaecin	845	AP02330	NCBI	0.9744	0.2727	NIPQPARRPFPTFPGQGPFNPKIKWP	0.2	0.81	2.52	3.56	26	4	-1.03	Animalia	Arthropoda	Insecta	Apis dorsata
1712	Circulin B	10510	AP00275	NCBI	0.3584	0.0589	GGIPCGESCVFIPCISGVIGCSCKSKVCYRN	0.2	0.69	2	3.56	31	1.63	0.63	Plantae	Tracheophyta	Magnoliopsida	Pigea floribunda
1713	Cryptdin-1	3215	AP00137	NCBI	0.0434	0.1004	LRDLVCYCRKRGCKRREHMNGTCRKGHLLYMLCCR	0.2	0.64	1.96	3.56	35	7.81	-0.65	Animalia	Chordata	Mammalia	Mus musculus
1714	Chicken AvBD11	10475	AP01613	NCBI	0.0082	0.1735	LPRDTSRCVGYHGYCIRSKVCPKPFAAFGTCSWRQKTCCV	0.2	0.6	1.91	3.56	40	5.71	-0.22	Animalia	Chordata	Aves	Tympanuchus cupido
1715	A1P	251	AP02517	NCBI	0.8778	0.2567	PPTIEFNHPFLMMIFDRDTNSTLFIGKIVNP	0.2	0.75	1.81	3.56	31	-0.91	0.08	Animalia	Chordata	Aves	Merops nubicus
1716	Maximin 39	5457	AP01734	NCBI	0.0018	0.1674	GIGGKILSGFKTALKGAAKELAFTYLH	0.2	0.57	1.6	3.56	27	3.09	0.34	Animalia	Chordata	Amphibia	Bombina maxima
1717	G. mellonella moricin-like peptide C2	4048	AP00837	NCBI	0.014	0.1016	AGTAHEVYSHVKNRQ	0.2	0.62	1.83	3.56	15	1.18	-1.1	Animalia	Arthropoda	Insecta	Galleria mellonella
1718	Kalata B5	12301	AP01047	APD	0.0216	0.0942	TPCGESCVYIPCISGVIGCSCTDKVCYLN	0.2	0.63	2.07	3.56	29	-1.37	0.68	Plantae	Tracheophyta	Magnoliopsida	Oldenlandia affinis
1719	A1P	248	AP02517	NCBI	0.3032	0.2914	PPRVRFNRPFLLLILDKYTRTILFIGKIVNP	0.2	0.69	1.82	3.56	31	5	0.26	Animalia	Chordata	Aves	Balearica regulorum
1720	Vibi J	11510	AP01126	NCBI	0.0541	0.0707	PCGESCVFIPCITGAIGCSCKSKVCYRD	0.2	0.65	1.91	3.56	28	0.63	0.48	Plantae	Tracheophyta	Magnoliopsida	Clitoria ternatea
1721	Hyfl K	11436	AP01092	NCBI	0.0751	0.1598	PCGESCVWIPCISTVIGCSCSNKVCY	0.2	0.65	1.81	3.56	26	-0.37	0.77	Plantae	Tracheophyta	Magnoliopsida	Chassalia chartacea
1722	EC-hepcidin3	3680	AP02167	NCBI	0.0977	0.062	ASPKCTPYCYPTRDGVFCGVRCDF	0.2	0.66	2.01	3.56	24	0.75	-0.19	Animalia	Chordata	Actinopterygii	Epinephelus coioides
1723	Maximin 78	5564	AP01743	NCBI	0.0086	0.2704	GIGGALLSAGKSALKGLAKGLAE	0.2	0.57	1.68	3.57	23	2	0.58	Animalia	Chordata	Amphibia	Bombina maxima
1724	Odorranain-B1	6091	AP01291	APD	0.6512	0.2842	AALKGCWTKSIPPKPCFGKR	0.2	0.72	2.24	3.57	20	4.87	-0.42	Animalia	Chordata	Amphibia	Odorrana grahami
1725	Cecropin C	2384	AP00130	NCBI	0.4642	0.2329	GWLKKVGKKIERVGQHTRDATIQAIG	0.2	0.7	1.97	3.57	26	4.09	-0.63	Animalia	Arthropoda	Insecta	Musca domestica
1726	Taromycin A	8876	AP02404	APD	0.4873	0.2801	WNDTGKDADGAEY	0.2	0.7	2.2	3.57	13	-3	-1.65	Bacteria	NA	NA	NA
1727	Cecropin A	2504	AP00139	NCBI	0.0351	0.1721	RWNPFKKLERVGQHIRDGIIKAGPAVEVIGQANSIAR	0.2	0.63	1.85	3.57	37	4.09	-0.41	Animalia	Arthropoda	Insecta	Plutella xylostella
1728	pLR	6799	AP01252	NCBI	0.4416	0.2356	LRGCWTKSYPPKPC	0.2	0.7	2.04	3.57	14	2.87	-0.89	Animalia	Chordata	Amphibia	Rana temporaria
1729	Ranacyclin-B-LK1	7205	AP01912	NCBI	0.3624	0.2787	GCWTKSYPPKPCSGK	0.2	0.69	2.15	3.57	15	2.87	-1.12	Animalia	Chordata	Amphibia	Pelophylax nigromaculatus
1730	Cycloviolacin Y1	3345	AP01077	NCBI	0.1764	0.0557	CGETCVLGTCYTPDCSC	0.2	0.67	1.93	3.57	17	-2.31	0.41	Plantae	Tracheophyta	Magnoliopsida	Clitoria ternatea
1731	Cycloviolacin O5	10827	AP01039	NCBI	0.3192	0.0916	PCGESCVFIPCISTVIGCSCKNKVCYRN	0.2	0.69	1.92	3.57	28	1.63	0.45	Plantae	Tracheophyta	Magnoliopsida	Clitoria ternatea
1732	SD2	8560	AP01683	NCBI	0.4101	0.1568	GPVTVEARTCESKSHKFRGLCVSRHNCANVCHNE	0.2	0.7	2.03	3.57	34	2.03	-0.62	Plantae	Tracheophyta	Magnoliopsida	Brassica oleracea
1733	Ericin A	11219	AP00530	NCBI	0.0754	0.1166	VLSKSLCTPGCITGPLQTCYLCFPTFAK	0.2	0.65	1.87	3.57	28	1.75	0.67	Bacteria	Firmicutes	Bacilli	Bacillus subtilis
1734	Cycloviolacin H4	10785	AP01055	NCBI	0.4288	0.217	GIPCAESCVYIPCTITALFGCSCKDKVCYN	0.2	0.7	2.1	3.57	30	-0.37	0.64	Plantae	Tracheophyta	Magnoliopsida	Chassalia chartacea
1735	Penguin AvBD103a	11819	AP00732	NCBI	0.0202	0.2779	LCVQRRGFCTYQRCRYPSVPIGRCSHFQYCCKR	0.2	0.6	2.07	3.57	33	6.71	-0.53	Animalia	Chordata	Aves	Pelecanus crispus
1736	human LL-29	4949	AP00629	NCBI	0.1251	0.1008	LLGDFFRKAREKIGEEFKRIVQRIKDFLR	0.2	0.66	1.99	3.57	29	4	-0.61	Animalia	Chordata	Mammalia	Pongo pygmaeus
1737	Ranacyclin E	7146	AP01251	NCBI	1.00E-04	0.0669	ALKGCWTKSIPPKPC	0.2	0.57	1.9	3.57	15	2.87	-0.28	Animalia	Chordata	Amphibia	Odorrana grahami
1738	Termicin	7844	AP00403	NCBI	0	0.0085	ACDFSSCLAGCQADHCINFRRAYCDGQHCVCVFVTG	0.2	0.53	1.78	3.57	36	-1.25	0.36	Animalia	Arthropoda	Insecta	Reticulitermes chinensis
1739	HbbetaP-1	4286	AP01619	NCBI	0.278	0.225	AMKFGPSGFSADVQEAWQKFLSAVVSALGRQYH	0.2	0.68	2.04	3.57	33	1.09	-0.05	Animalia	Chordata	Actinopterygii	Sinocyclocheilus anshuiensis
1740	Cecropin A	2283	AP00139	NCBI	0.1886	0.1628	RWKGFKKIEKLGQHIRDGVIKAGPAVGVVGQASSI	0.2	0.67	1.74	3.57	35	5.09	-0.15	Animalia	Arthropoda	Insecta	Plutella xylostella
1741	Ostrich AvBD1	11740	AP01321	NCBI	0.0883	0.0505	AGTTKEQCQRENGYCGFLKCKYPFVIKGSCSRFFFCCKK	0.2	0.66	1.98	3.57	39	5.63	-0.39	Animalia	Chordata	Aves	Taeniopygia guttata
1742	THP-1	7848	AP00266	NCBI	0.8597	0.1321	GKREQCYRQKGFCAFLKCPSLTIISGKCSRFHVCCKNIWG	0.2	0.74	2.09	3.57	40	6.72	-0.2	Animalia	Chordata	Aves	Coturnix japonica
1743	FGG	4026	AP02516	NCBI	0.1776	0.283	YSMKKTIMKIIPFSRL	0.2	0.67	1.91	3.57	16	4	0.16	Animalia	Chordata	Reptilia	Python bivittatus
1744	Cc-LTP1	10137	AP01678	NCBI	0.0191	0.1971	LTCGQVTSGLAPCLPYLQGRG	0.2	0.61	1.98	3.57	21	0.87	0.3	Plantae	Tracheophyta	Magnoliopsida	Solanum tuberosum
1745	Vejovine	7997	AP01753	NCBI	2.00E-04	0.0499	SSVKNWGSKAWNSSTGQALRDK	0.2	0.58	1.92	3.57	22	3	-1.18	NA	NA	NA	NA
1746	PvD1	7021	AP01677	NCBI	0.0064	0.1895	ADTYRGPCFTTGSCD	0.2	0.59	1.93	3.57	15	-1.13	-0.57	Plantae	Tracheophyta	Magnoliopsida	Sophora chathamica
1747	Circulin F	10683	AP01063	NCBI	0.0443	0.1987	CDERCTYVPCISAARGCSC	0.2	0.63	2.03	3.57	19	-0.31	0.17	Plantae	Tracheophyta	Magnoliopsida	Clitoria ternatea
1748	Cycloviolacin VY1	11010	AP02571	NCBI	0.0126	0.0444	CGESCVWIPCLTSTVGCSCKSKVCYRNS	0.2	0.63	1.97	3.57	28	1.63	0.24	Plantae	Tracheophyta	Magnoliopsida	Viola biflora
1749	BIN1b	1011	AP01592	NCBI	0	0.0676	GIRNTICYMQQGTCRLFFCHSGEKKRDICSDPWNRCCVSNT	0.2	0.53	1.78	3.57	41	2.72	-0.55	Animalia	Chordata	Mammalia	Pongo abelii
1750	YFGAP	8120	AP02012	NCBI	0.5063	0.2871	VKVGVNGFGRIGRLVTRAAFHSKKGVEIVAIND	0.2	0.7	2.1	3.57	33	4.09	0.23	Animalia	Chordata	Actinopterygii	Salmo marmoratus
1751	Cy-AMP1	3286	AP01243	NCBI	0.4724	0.1275	DAPCCNQYGECGSGPLYC	0.2	0.7	2.03	3.57	18	-2.25	-0.34	Fungi	Ascomycota	Saccharomycetes	Cyberlindnera jadinii
1752	Andersonin-C1	8842	AP01849	APD	0.0243	0.1488	TSRCIFYRRKKCS	0.2	0.62	1.92	3.57	13	4.87	-0.97	Animalia	NA	NA	NA
1753	Cecropin P1	2446	AP00134	NCBI	0.6639	0.168	SWLSEKYEKLENSAKMRIAEG	0.2	0.72	2.18	3.57	21	0	-1	Animalia	Nematoda	Secernentea	Parascaris equorum
1754	human LL-29	4946	AP00629	APD	0.0063	0.1567	LLGDFFRKSKEKIGKEFKRIVQRIKDFLR	0.2	0.6	2.04	3.57	29	6	-0.7	Animalia	Chordata	Mammalia	Homo sapiens
1755	Ranacyclin-B-LK1	7202	AP01912	NCBI	0.6265	0.1537	AAFRGCWTKSYSPKPCLGK	0.2	0.72	1.91	3.57	19	3.87	-0.5	Animalia	Chordata	Amphibia	NA
1756	Chicken Heterophil Peptide 2	9627	AP00265	APD	0.1073	0.1192	GRKSDCFRKNGFCAFLKCPYLTLISGLCSFHLC	0.2	0.66	2.03	3.57	33	3.78	0.33	Animalia	Chordata	Aves	Gallus gallus
1757	BIN1b	1018	AP01592	NCBI	0.7041	0.2638	GIRNTICLMQHGTCRLFFCYSGEKKGDICSDPWNRCCVP	0.2	0.72	2.15	3.57	39	1.72	-0.2	Animalia	Chordata	Mammalia	Microcebus murinus
1758	Maximin 28	5428	AP01731	NCBI	0.0058	0.0096	GIGTKIIGGLKTAVKGALKESAFTYVN	0.2	0.64	1.82	3.57	27	3	0.33	Animalia	Chordata	Amphibia	Bombina maxima
1759	pxCECA1	7109	AP02032	NCBI	0.4102	0.1503	RWKPFKKLEKVGRNIRNGIIRYNGPAVAVIGQATSIARPTGK	0.2	0.7	1.89	3.57	42	9	-0.52	Animalia	Arthropoda	Insecta	Plutella xylostella
1760	CXCL10	3274	AP02080	NCBI	0.1911	0.1628	VPLSRTVRCTCISISNQPVNPRSLEKLEIIPASQFCPRVEIM	0.2	0.67	1.98	3.57	42	1.82	0.12	Animalia	Chordata	Mammalia	Homo sapiens
1761	kalata B16	11545	AP01115	NCBI	0.3185	0.159	GIPCGESCVFIPCTITALLGCSCKDKVCY	0.2	0.69	1.94	3.57	29	-0.37	0.88	Plantae	Tracheophyta	Magnoliopsida	Clitoria ternatea
1762	Micrococcin P1	12274	AP02439	APD	7.00E-04	0.0149	SCTTCVCTCSCCTT	0.2	0.61	2	3.57	14	-0.37	1.01	Bacteria	NA	NA	NA
1763	Ranatuerin-1Ga	9362	AP00827	APD	0.5349	0.248	SMISVLKNLGKVGLGFVACKVNKQC	0.2	0.71	2.25	3.57	25	3.87	0.61	Animalia	Chordata	Amphibia	Lithobates catesbeianus
1764	Piceain 2	8432	AP01770	NCBI	5.00E-04	0.2385	RPRCWIKIKFKCKSLKF	0.2	0.51	1.72	3.57	17	6.87	-0.49	Animalia	Arthropoda	Insecta	Cyrestis thyodamas
1765	Cecropin C	2365	AP00130	NCBI	0.0162	0.1306	GWLKKVGKKIERVGQHTRDATIQGLGV	0.2	0.62	1.94	3.57	27	4.09	-0.56	Animalia	Arthropoda	Insecta	Musca domestica
1766	Chicken AvBD7	2994	AP01325	NCBI	0.2267	0.2278	QPYIPEPHHPCIFQKGHCFPGICRRPYYWIGTCHNGYSCCKR	0.2	0.67	2.03	3.57	42	3.99	-0.67	Animalia	Chordata	Aves	Nipponia nippon
1767	Metchnikowin	5623	AP00171	NCBI	0.0095	0.1941	HRQQGPIFDTRPSPFNPNQRRPGGVY	0.2	0.6	1.69	3.57	26	3.09	-1.53	Animalia	Arthropoda	Insecta	Drosophila elegans
1768	Cathelicidin-AM	10111	AP00879	APD	0.0307	0.0849	GRLRNLIEKAGQNIRGKIQGIGRRIKDILKNLQPRPQV	0.2	0.64	1.84	3.57	38	8	-0.82	Animalia	Chordata	Mammalia	Ailuropoda melanoleuca
1769	Serracin-P 23 kDa subunit	7504	AP00998	NCBI	0.1208	0.2853	ALPRKLKFLNLFNDGNSYQGIV	0.2	0.66	1.91	3.57	22	2	-0.14	Bacteria	Proteobacteria	Gammaproteobacteria	Photorhabdus luminescens
1770	hepcidin TH1-5	4473	AP00809	NCBI	0.0026	0.0952	GLKCRFCCGCCNAGVCGLCCRF	0.2	0.6	1.81	3.57	22	2.5	0.96	Animalia	Chordata	Actinopterygii	Astatotilapia burtoni
1771	Lividin 8 HLmb	5234	AP02672	NCBI	0.2625	0.1178	AVPLIYKRPGVYVTKRPKGK	0.2	0.68	2.01	3.57	20	6	-0.54	NA	NA	NA	NA
1772	Hylain 1	8944	AP02487	APD	0.4227	0.0909	GILDAIKAFANALG	0.2	0.7	2.15	3.57	14	0	1.06	Animalia	NA	NA	NA
1773	Odorranain-NR	6200	AP00831	NCBI	0.2488	0.2957	GPLSGILGAGKHIVCGLSG	0.2	0.68	2.05	3.57	19	1.03	0.85	Animalia	Chordata	Amphibia	Odorrana grahami
1774	A1P	211	AP02517	NCBI	0.5675	0.1142	PPPVIKFNRPFLMVIFDKITHCILFLGKVVNPAA	0.2	0.71	2.14	3.58	34	3.03	0.78	Animalia	Chordata	Aves	Apteryx australis
1775	Enterocin B	3776	AP01185	NCBI	0.0095	0.0951	LFGIPKGPLAWAAGLANVYSKCN	0.2	0.62	1.92	3.58	23	1.93	0.45	Bacteria	Firmicutes	Bacilli	Enterococcus faecium
1776	DEFB120	3409	AP01475	NCBI	0.1815	0.0384	CWMGGYCRLVCQDNEDTISRCRSRKRCC	0.2	0.68	2.04	3.58	28	2.63	-0.71	Animalia	Chordata	Mammalia	Elephantulus edwardii
1777	Cycloviolacin O11	10848	AP01045	NCBI	0.0027	0.0175	CGESCVWIPCVSAAIGCSCSNKICYRN	0.2	0.63	1.92	3.58	27	0.63	0.51	Plantae	Tracheophyta	Magnoliopsida	NA
1778	Nigrocin-1-OR3	9183	AP01880	APD	0.0057	0.1258	GLISGLLGVGKMLVCGLSGLC	0.2	0.6	1.83	3.58	21	0.87	1.65	Animalia	Chordata	Amphibia	Odorrana livida
1779	Maculatin 3.1	12288	AP00263	APD	0.145	0.252	GLLQTIKEKLESLESLAKGIVSGIQA	0.2	0.67	2.1	3.58	26	0	0.26	Animalia	NA	NA	NA
1780	cBD-1	10122	AP01591	NCBI	0.5516	0.2957	RCWNLHGKCRQRCSRKEKVYVYCTNGKMCCVKPKFQP	0.2	0.71	2.14	3.58	37	8.72	-0.95	Animalia	Chordata	Mammalia	Ictidomys tridecemlineatus
1781	A1P	217	AP02517	NCBI	0.7422	0.2859	PPTIEFNRPFLMLIFDRDTNSTLFIGKIVNP	0.2	0.72	1.95	3.58	31	0	0.1	Animalia	Chordata	Aves	Nipponia nippon
1782	Temporin-HN1	7788	AP01959	APD	0.0053	0.0064	AILTTLANWARKFL	0.2	0.64	1.88	3.58	14	2	0.71	Animalia	Chordata	Amphibia	Odorrana tiannanensis
1783	HbbetaP-1	4275	AP01619	NCBI	0.4544	0.2342	AAKFGPTVFTASFQEAWQKFLAVVVSALGRQYH	0.2	0.7	2.04	3.58	33	2.09	0.28	Animalia	Chordata	Actinopterygii	Xiphophorus maculatus
1784	Brevinin-2-OR4	1785	AP01845	NCBI	0.2428	0.2342	VLGTVKNLLIGTGKSAAQSVLKTLSCKLSNDC	0.2	0.68	2.01	3.58	32	2.87	0.39	Animalia	Chordata	Amphibia	Odorrana grahami
1785	P15	6356	AP01287	NCBI	0.0827	0.0272	VRNPQSCRWNMGVCIPISCPGNMRQIGTCF	0.2	0.66	1.93	3.58	30	2.75	-0.06	Animalia	Chordata	Mammalia	Bos taurus
1786	Nisin A	6043	AP00205	NCBI	0.3708	0.221	VTSISLCTPGCKTGILMTCAIKTATCGC	0.2	0.69	2.11	3.58	28	1.69	0.96	Bacteria	Firmicutes	Bacilli	Streptococcus suis
1787	Chromacin	3027	AP02352	NCBI	0.2691	0.2141	HPSPQAKEDSEGPSQGLVDGEK	0.2	0.68	2.04	3.58	22	-2.91	-1.55	Animalia	Chordata	Mammalia	Pteropus alecto
1788	Cecropin 2	2463	AP00135	NCBI	0.4309	0.2916	GWLKKIGKKIERVGQHTRDATIQGLGIAQQAADVAAT	0.2	0.7	2.04	3.58	37	3.09	-0.34	Animalia	Arthropoda	Insecta	Drosophila biarmipes
1789	Varv peptide B	12153	AP01027	NCBI	0.0169	0.1503	GGAFCGETCVLGTCYTPGCSCAP	0.2	0.62	1.84	3.58	23	-1.31	0.61	Plantae	Tracheophyta	Magnoliopsida	Clitoria ternatea
1790	Fusaricidin D	8701	AP02192	APD	0.0243	0.1895	TVYTQA	0.2	0.62	2.21	3.58	6	0	-0.03	Bacteria	NA	NA	NA
1791	Cecropin B	2228	AP00183	NCBI	0.0978	0.1956	RWKVFKKIEKVGRNIRDGVIKAGPAIEVLGQAKAI	0.2	0.65	1.91	3.58	35	6	-0.15	Animalia	Arthropoda	Insecta	Helicoverpa armigera
1792	Cecropin C	2352	AP00130	NCBI	0.0379	0.0276	GWLKKLGKKIERIGQHTRDATIQGLGI	0.2	0.65	1.95	3.58	27	4.09	-0.55	Animalia	Arthropoda	Insecta	Drosophila eugracilis
1793	A1P	199	AP02517	NCBI	0.7831	0.2406	PPIVKFDRPFLLLIVDQYTQSILFMGKIVNP	0.2	0.74	2	3.58	31	1	0.54	Animalia	Chordata	Aves	Manacus vitellinus
1794	So-D1	7718	AP00288	NCBI	0.0034	0.0971	CESPSLKFRGPCSRDANCAS	0.2	0.6	1.94	3.58	20	0.81	-0.62	Plantae	Tracheophyta	Liliopsida	Sorghum bicolor
1795	miiuy croaker LEAP-2	5689	AP02480	NCBI	0.2435	0.2102	MSPVWRIFASKPPGAYCHDHIECSTGLCRRGFCS	0.2	0.68	2.13	3.58	34	1.93	-0.14	Animalia	Chordata	Actinopterygii	Pangasianodon hypophthalmus
1796	Circulin F	10656	AP01063	NCBI	0.0153	0.0261	GIPCGESCVYLPCFTAPLGCSCSS	0.2	0.64	1.88	3.58	24	-1.31	0.78	Plantae	Tracheophyta	Magnoliopsida	Viola baoshanensis
1797	delta-lysin I	3461	AP02105	NCBI	0.1022	0.2889	MAQDIISTIGDLVKWIIDTVNKFTK	0.2	0.66	1.95	3.58	25	0	0.31	Bacteria	Firmicutes	Bacilli	Staphylococcus aureus
1798	P. sarana Hepcidin	6419	AP02445	NCBI	0.4793	0.244	QSHLSICVHCCNCCKYKGCGKCC	0.2	0.7	2.06	3.58	23	2.68	0.16	Animalia	Chordata	Amphibia	Silurana tropicalis
1799	Thanatin	9198	AP00102	APD	0.0683	0.091	GSKKPVPIIYCNRRTGKCQRM	0.2	0.65	1.97	3.58	21	5.87	-0.9	Animalia	Arthropoda	Insecta	Podisus maculiventris
1800	Bovine beta-defensin 13	1230	AP00048	NCBI	0.6085	0.2278	VRNPQSCRWNMGVCIPISCPGNMRQIGTC	0.2	0.71	2.06	3.58	29	2.75	-0.16	Animalia	Chordata	Mammalia	Bos taurus
1801	YFGAP	8125	AP02012	NCBI	0.0702	0.0621	VGINGFGRIGRLVTRAGFCSKKVEIVAIND	0.2	0.66	1.76	3.58	30	2.94	0.38	Animalia	Chordata	Actinopterygii	Scophthalmus maximus
1802	cBD-1	2124	AP01591	NCBI	0.5941	0.1574	CWNLHGNCRDRCHKNEKVYVLCLSGKLCCVKPKYQPHGLPK	0.2	0.71	2.04	3.58	41	5.9	-0.65	Animalia	Chordata	Mammalia	Bos taurus
1803	Virescein	8011	AP00372	NCBI	0	0.031	LRAINIASTAHDVYSFF	0.2	0.57	1.83	3.58	17	0.09	0.57	Animalia	Arthropoda	Insecta	Spodoptera exigua
1804	HbbetaP-1	4278	AP01619	NCBI	0.2164	0.1305	AMKFGPSGFSPNVQEAWQKFLSVVVSALCRQYH	0.2	0.67	1.82	3.58	33	2.03	0.01	Animalia	Chordata	Actinopterygii	Cyprinus carpio
1805	Cycloviolacin O1	10806	AP01035	NCBI	0.0038	0.0117	GIPCGEGCVYLPCFTAPLGCSCSSKVCY	0.2	0.63	1.91	3.58	28	-0.37	0.74	Plantae	Tracheophyta	Magnoliopsida	Viola baoshanensis
1806	PhD4	3430	AP01670	NCBI	0.0149	0.1456	ACYCRIPACFAGDRRYGTCLYQGRFWAFCC	0.2	0.62	1.88	3.58	30	2.62	0.19	Animalia	Chordata	Mammalia	Chlorocebus sabaeus
1807	Odorranain-HP	6142	AP00600	NCBI	0.0991	0.1432	ASSVWGRKYHVDLAGCVKA	0.2	0.65	1.94	3.58	19	2.03	0.04	Animalia	Chordata	Amphibia	Odorrana grahami
1808	Virescein	8006	AP00372	NCBI	0.035	0.2869	LRAINIASTAHDVYTFFKPKKRH	0.2	0.62	1.91	3.58	23	4.18	-0.49	Animalia	Arthropoda	Insecta	Helicoverpa armigera
1809	Circulin B	10550	AP00275	APD	0.0205	0.0726	GSVPCGESCVYIPCFTGIAGCSCKSKVCYYN	0.2	0.63	1.91	3.58	31	0.62	0.45	Plantae	Tracheophyta	Magnoliopsida	Pigea floribunda
1810	Chicken AvBD2	2837	AP00298	NCBI	0.0038	0.0168	LFCKRGTCHFGRCPFHLVKVGSCFGFRSCCK	0.2	0.63	1.93	3.58	31	5.81	0.25	Animalia	Chordata	Aves	Eurypyga helias
1811	B1CTcu3	113	AP02566	NCBI	0.383	0.3018	LPLAVSLAANFLPKLFCKITKK	0.2	0.69	1.86	3.58	22	3.93	0.79	Animalia	Chordata	Amphibia	Amolops loloensis
1812	Nigroain-B1	5882	AP01939	NCBI	0.4478	0.2469	CVVSADWNYKIRCKLTGNC	0.2	0.7	2.12	3.58	19	1.81	-0.05	Animalia	Chordata	Amphibia	Hylarana spinulosa
1813	NRC-12	9361	AP00786	APD	0.5217	0.1454	GWKKWFNRAKKVGKTVGGLAVDHYL	0.2	0.71	1.89	3.58	25	5.09	-0.52	Animalia	NA	NA	NA
1814	Psyle C	6984	AP01985	NCBI	0.5257	0.2782	CGETCLLGTCYTPGCTCKRPVC	0.2	0.71	1.99	3.58	22	0.63	0.29	Plantae	Tracheophyta	Magnoliopsida	Melicytus ramiflorus
1815	ChaC10	10420	AP01991	NCBI	0.1857	0.0725	CGESCVFLPCFLPGCSCKSSVC	0.2	0.67	2.06	3.58	22	-0.37	1	Plantae	Tracheophyta	Magnoliopsida	Clitoria ternatea
1816	Ee-CBP	12243	AP00915	NCBI	0.122	0.3031	QQCGRQAGGKTCSNNLCCSQYGYCGTTDDYCSPSKG	0.2	0.66	2.08	3.58	36	0.62	-0.91	Plantae	Tracheophyta	Magnoliopsida	Juglans regia
1817	pLR	6816	AP01252	NCBI	0.001	0.0332	RGCWTKNYSPKPCL	0.2	0.61	1.8	3.58	14	2.87	-1.02	Animalia	Chordata	Amphibia	Amolops loloensis
1818	buCATHL4A	1890	AP02638	NCBI	0.0914	0.072	GLPWILIRWLFFRG	0.2	0.66	1.85	3.59	14	2	0.91	Animalia	Chordata	Mammalia	Bubalus bubalis
1819	Circulin F	10653	AP01063	NCBI	0.8877	0.299	GIGCGESCVWIPCVSAAIGCSCSN	0.2	0.76	2.17	3.59	24	-1.31	0.99	Plantae	Tracheophyta	Magnoliopsida	NA
1820	Dermaseptin-H1	3532	AP00942	APD	0.0326	0.0323	GLWKSLLKNVGVAAGKAALNAVTDMVNQ	0.2	0.65	1.95	3.59	28	2	0.36	Animalia	Chordata	Amphibia	Phyllomedusa hypochondrialis
1821	Gallinacin 6	11254	AP01146	NCBI	0.0297	0.1133	GSCSFVPCSAPLVDIGTCRGGKL	0.2	0.63	2.09	3.59	23	0.81	0.56	Animalia	Chordata	Aves	Sylvia atricapilla
1822	Snakin-Z	8621	AP02258	NCBI	0.0086	0.2808	CARCNCVPPGTSGNEDVCPCYATM	0.2	0.57	1.82	3.59	24	-1.31	-0.05	Plantae	Tracheophyta	Magnoliopsida	Eucalyptus grandis
1823	Aurein 1.2	12270	AP00013	APD	0.0295	0.2884	GLFDIIKKIAESF	0.2	0.61	2.06	3.59	13	0	0.67	Animalia	NA	NA	NA
1824	PPT	6954	AP00717	NCBI	0.0407	0.2626	RTCESPSHRFKGACLSETNCANVCHNEGFIGG	0.2	0.62	1.75	3.59	32	-0.06	-0.49	Plantae	Tracheophyta	Magnoliopsida	Tarenaya hassleriana
1825	Piscidin 4	6737	AP01377	NCBI	0.015	0.2281	LFRGAKAIFRGARQGWRCKYIHTYISSVFNR	0.2	0.6	1.84	3.59	31	7.02	-0.31	Animalia	Chordata	Actinopterygii	Morone chrysops
1826	Brevinin-2GHc UCLL1;	1706	AP00585	APD	0.3639	0.1544	SLWENFKNAGKQFILNILDKIRCRVAGGCRT	0.2	0.69	1.97	3.59	31	3.88	-0.21	Animalia	Chordata	Amphibia	Hylarana latouchii
1827	B1CTcu5	132	AP02568	NCBI	8.00E-04	0.0506	LLAGLAANFLPQIICKIARKC	0.2	0.6	1.79	3.59	21	2.87	1.07	Animalia	Chordata	Amphibia	Amolops wuyiensis
1828	Staphylococcin C55	5107	AP01610	APD	0.0423	0.0425	CSTNTFSLSDYWGNKGNWCTATHECMSWCK	0.2	0.65	1.97	3.59	30	-0.16	-0.63	Bacteria	Firmicutes	Bacilli	Staphylococcus aureus
1829	Pth-St1	8458	AP00990	NCBI	0.1405	0.2674	RTCESQSHRFKGPCVSDNN	0.2	0.66	1.95	3.59	19	0.97	-1.41	Plantae	Tracheophyta	Magnoliopsida	Brassica napus
1830	Circulin B	10548	AP00275	NCBI	0.0337	0.1166	GSIPCGESCVWIPCISGIAGCSCSNKVCYLN	0.2	0.64	2.02	3.59	31	-0.37	0.7	Plantae	Tracheophyta	Magnoliopsida	Viola tricolor
1831	Cecropin A	2493	AP00139	NCBI	0.0421	0.1301	RWNPFKKLERVGQNIRDGIIKAGPAVAVIGQATSIAR	0.2	0.64	1.9	3.59	37	5	-0.19	Animalia	Arthropoda	Insecta	Plutella xylostella
1832	B1CTcu1	5	AP02564	NCBI	9.00E-04	0.0322	LLAGLAANFLPKLFCKITR	0.2	0.61	1.87	3.59	19	2.94	0.97	Animalia	Chordata	Amphibia	Odorrana grahami
1833	Maximin 28	5423	AP01731	NCBI	0.1766	0.2638	GIGTKFLGGLKTAVKGALKELAFTYVN	0.2	0.67	2.09	3.59	27	3	0.41	Animalia	Chordata	Amphibia	Bombina maxima
1834	ChaC2	10180	AP01987	APD	0.0168	0.2576	GVPCAESCVWIPCTVTALLGCSCKDKVCYLN	0.2	0.6	1.89	3.59	31	-0.37	0.77	Plantae	Tracheophyta	Magnoliopsida	Clitoria ternatea
1835	BIN1b	10036	AP01592	NCBI	0.563	0.3059	GIRNTVCLLQHGTCRLFFCRSGEKKGDICSDPWNRCCTTEE	0.2	0.71	1.91	3.59	41	0.72	-0.5	Animalia	Chordata	Mammalia	Chrysochloris asiatica
1836	pdBD-2	6566	AP02225	NCBI	0.0218	0.0365	DPETQYWTCGYRGLCRRFCYAQEYIVGHHGCPRRYRCCATR	0.2	0.64	1.96	3.59	41	3.81	-0.87	Animalia	Chordata	Actinopterygii	Oplegnathus fasciatus
1837	MtDef4	5779	AP02428	NCBI	0.0582	0.1068	RTCESQSHGFKGRCLSDHNCGMVCKNE	0.2	0.65	1.99	3.59	27	0.94	-0.96	Plantae	Tracheophyta	Magnoliopsida	Erythranthe guttata
1838	Divergicin M35	3581	AP00843	NCBI	0.6729	0.2266	YYGNGLYCNKEKCWVDWNQAKGEI	0.2	0.72	2.18	3.59	24	-0.13	-0.99	Bacteria	Firmicutes	Bacilli	Enterococcus faecium
1839	Ac-AMP1	9828	AP01584	NCBI	0.0941	0.2511	GSCPEGLCCSSSGYCGKGPMYCA	0.2	0.65	1.92	3.59	23	-0.31	0.07	Fungi	Ascomycota	Eurotiomycetes	Arthroderma gypseum
1840	Psyle C	12044	AP01985	NCBI	0.0122	0.0331	CGESCLLGKCYTPGCTCSRPICK	0.2	0.64	1.95	3.59	23	1.63	0.11	Plantae	Tracheophyta	Magnoliopsida	Clitoria ternatea
1841	Palustrin-2SIb	6464	AP01797	NCBI	0.0785	0.0656	LWENFKNAGKQFILNILDKIRCRVAGGCRT	0.2	0.66	1.93	3.59	30	3.88	-0.19	Animalia	Chordata	Amphibia	NA
1842	hBD-28	4386	AP01315	NCBI	0.1253	0.1649	ARPRKCFSNITGYCRKKCKMGEIYEVAC	0.2	0.66	1.86	3.59	28	4.75	-0.52	Animalia	Chordata	Mammalia	Panthera tigris
1843	Termicin	7820	AP00403	NCBI	0.0081	0.0281	ACDFQSCWVTCQRQHSIYFIRAFCDGSRCMCVYNNG	0.2	0.63	1.89	3.59	36	0.72	-0.06	Animalia	Arthropoda	Insecta	Tumulitermes pastinator
1844	PPT	6909	AP00717	NCBI	0.0025	0.1623	RTCESQSHRFKGPCARDSNCATVCLTEGFSGG	0.2	0.58	1.99	3.59	32	0.84	-0.61	Plantae	Tracheophyta	Magnoliopsida	Nicotiana alata
1845	Cryptdin-1	3220	AP00137	NCBI	4.00E-04	0.1004	LRDLICYCRTRGCKGRERMNGTCRKGHLMYTLCCR	0.2	0.58	1.89	3.59	35	6.72	-0.59	Animalia	Chordata	Mammalia	Mus musculus
1846	ALL-38	532	AP00624	NCBI	0.1588	0.1084	ARLGNFFRKVKKKIGGGLKKVGQKIKDFLGNLVPRTAS	0.2	0.67	1.74	3.59	38	10	-0.41	Animalia	Chordata	Mammalia	Papio anubis
1847	hBD-28	4367	AP01315	NCBI	0.261	0.2974	ARLKKCFNNVTGYCRKKCKVGERYEIGCLSGKLRCAN	0.2	0.68	2.02	3.59	37	7.69	-0.58	Animalia	Chordata	Mammalia	Gorilla gorilla
1848	Amylocyclicin	539	AP02396	NCBI	0.0724	0.1321	LVTAVVGGGLITAGIVATAKSLIKKYGAKYAAAW	0.2	0.65	1.92	3.59	34	4	0.94	Bacteria	Firmicutes	Bacilli	Enterococcus faecalis
1849	HbbetaP-1	4295	AP01619	NCBI	0.3419	0.1679	AMKFGPSGFTADVQEAWQKFLAVVVSALSRQYH	0.2	0.69	1.81	3.59	33	1.09	0.09	Animalia	Chordata	Actinopterygii	Pygocentrus nattereri
1850	YFGAP	8149	AP02012	NCBI	0.5127	0.2278	VKVGINGFGRIGVLVTRAAFTSKKVEIVAIND	0.2	0.7	1.95	3.59	32	3	0.61	Animalia	Chordata	Actinopterygii	Dichotomyctere nigroviridis
1851	Dermaseptin-B9	3520	AP00164	APD	0.136	0.2141	ALWKTLLKGAGKVFGHVAKQFLGSQGQPES	0.2	0.66	1.66	3.59	30	3.09	-0.17	Animalia	Chordata	Amphibia	Phyllomedusa sauvagii
1852	Mutacin 1140	5836	AP01002	NCBI	0.1121	0.0905	LCTPGCAKTGSFNSYCC	0.2	0.66	1.99	3.59	17	0.75	0.25	Bacteria	Firmicutes	Bacilli	Staphylococcus gallinarum
1853	Gomesin	4223	AP00191	APD	0.0047	0.1857	QCRRLCYKQRCVTYCRGR	0.2	0.59	1.82	3.59	18	5.75	-1.06	Animalia	Arthropoda	Arachnida	Acanthoscurria gomesiana
1854	Meucin-24	5642	AP01699	NCBI	0.0966	0.3097	GKGKEFMTNVKEKLSKAKDKMKSS	0.2	0.65	2.17	3.59	24	5	-1.36	Animalia	Arthropoda	Arachnida	Odontobuthus doriae
1855	Cecropin A	2276	AP00127	NCBI	0.3045	0.3111	RWKIFKKIEKVGRNVRDGIIKAGPAVAVVGQA	0.2	0.69	1.94	3.59	32	6	-0.07	Animalia	Arthropoda	Insecta	Papilio xuthus
1856	Pth-St1	8464	AP00990	NCBI	0.1399	0.14	RTCESLSTKFKGPCIRSSN	0.2	0.66	2.01	3.59	19	2.88	-0.75	Plantae	Tracheophyta	Magnoliopsida	Prunus persica
1857	Mouse beta-defensin-14	11634	AP01246	NCBI	0.0122	0.189	GGRCAMLGCLSKEEQIGRCSLRGRKCCRKKK	0.2	0.61	1.94	3.59	31	7.69	-0.77	Animalia	Chordata	Mammalia	Ictidomys tridecemlineatus
1858	human Histatin 2	4965	AP00799	APD	0.2502	0.1488	RKFHEKHHSHREFPFYGDYGSNYLYDN	0.2	0.68	1.98	3.59	27	0.36	-1.76	Animalia	Chordata	Mammalia	Homo sapiens
1859	Sd3	12123	AP02024	NCBI	0.6231	0.2281	RHCLSQSHRFKGMCVSSNNCANVCKTESFPDGECKSHGL	0.2	0.72	2.1	3.59	39	1.96	-0.65	Plantae	Tracheophyta	Liliopsida	Oryza sativa
1860	Apl_AvBD-2	664	AP00198	NCBI	0	0.0476	PRREMLFCRGGSCHFGSCPFHLVKVGSCFGFRSCC	0.2	0.43	1.75	3.59	35	3.81	0.19	Animalia	Chordata	Aves	Turdus merula
1861	Brevinin-2HS1	1763	AP00880	NCBI	0.0235	0.2195	GLWNTIKEAGKKFALNLLDKIR	0.2	0.62	2.01	3.59	22	3	-0.27	Animalia	Chordata	Amphibia	Amolops granulosus
1862	SMAP-29	7656	AP00155	NCBI	0.0215	0.0966	GLRSLGRKILRAWKKYGPIIVPIIRI	0.2	0.63	1.96	3.59	26	7	0.28	Animalia	Chordata	Mammalia	Bos taurus
1863	A1P	192	AP02517	NCBI	0.7762	0.3	PPIVKFNHPFLLLIVDQYTQSILFMGKIVNP	0.2	0.73	1.91	3.59	31	1.09	0.58	Animalia	Chordata	Aves	Corvus brachyrhynchos
1864	EAFP1	11104	AP01164	NCBI	0.0596	0.3101	CPSGLCCSKYGWCGDTDAYCGPGNCQSQC	0.2	0.64	1.57	3.59	29	-1.44	-0.35	Plantae	Tracheophyta	Magnoliopsida	Capsicum annuum
1865	Brevinin-2-OR5	1831	AP01846	NCBI	0.0265	0.283	LLDTLKNVAIGVAKGAGVGVLNALSCKLDKSC	0.2	0.61	2.02	3.59	32	1.87	0.71	Animalia	Chordata	Amphibia	Odorrana andersonii
1866	Panurgine K	9387	AP02180	APD	0.8967	0.3123	LDVKKIICVACKIKPNPACKKICPK	0.2	0.76	2.4	3.59	25	5.75	0.19	Animalia	NA	NA	NA
1867	Temporin B	8884	AP00095	APD	4.00E-04	0.2835	LLPIVGNLLKSLL	0.2	0.49	1.8	3.59	13	1	1.64	Animalia	NA	NA	NA
1868	human LL-29	4955	AP00629	NCBI	0.812	0.3182	LGNFFRKAKEKIGRGLKKIGQKIKDF	0.2	0.74	2.21	3.6	26	7	-0.79	Animalia	Chordata	Mammalia	Trachypithecus cristatus
1869	CPF-P2	10750	AP01901	NCBI	0.1437	0.2988	GFGSFLGKALKAALKIGANMLGGSLQQ	0.2	0.66	1.96	3.6	27	3	0.44	NA	NA	NA	NA
1870	Cycloviolacin H4	10783	AP01055	NCBI	0.5167	0.2957	GIPCAESCVWIPCTVTALLGCSCKDKVCYN	0.2	0.7	1.88	3.6	30	-0.37	0.68	Plantae	Tracheophyta	Magnoliopsida	Viola baoshanensis
1871	Odorranain-HP	6141	AP00600	NCBI	0.1316	0.2151	ASVWGRKYYVDLAGCAKA	0.2	0.66	1.95	3.6	18	1.93	0.06	Animalia	Chordata	Amphibia	Odorrana grahami
1872	human Histatin 4	4975	AP00800	NCBI	0.3453	0.3162	RKFHEKHHSHRGYRSNYLYYN	0.2	0.69	2.27	3.6	21	4.36	-2.15	Animalia	Chordata	Mammalia	Papio anubis
1873	Fa-AMP1	3934	AP01587	NCBI	0.0641	0.1896	SQFGWCGSTSDYCGSGCQSQC	0.2	0.64	2.13	3.6	21	-1.25	-0.46	Plantae	Tracheophyta	Liliopsida	Zea mays
1874	Andersonin-X1	555	AP01874	NCBI	0	0.2612	LFSKFAGKGIKNFLIKGVK	0.2	0.43	1.55	3.6	19	5	0.32	Animalia	Chordata	Amphibia	Odorrana grahami
1875	Maximin 1	5431	AP00058	NCBI	0.0528	0.3033	GIGGKILSGLKTALKGAAKELASTY	0.2	0.63	1.58	3.6	25	3	0.24	Animalia	Chordata	Amphibia	Bombina maxima
1876	Pseudo-hevein	12003	AP00495	NCBI	0.0184	0.1989	QQCGRQAGGKTCSNNLCCSQYGYCGTTDDYCSPSK	0.2	0.61	1.89	3.6	35	0.62	-0.93	Plantae	Tracheophyta	Magnoliopsida	Juglans regia
1877	PPT	6892	AP00717	NCBI	0	0.1335	RTCESQSNSFKGTCVRDSNCATVCQTEGFIGG	0.2	0.5	1.7	3.6	32	-0.25	-0.46	Plantae	Tracheophyta	Magnoliopsida	Solanum pennellii
1878	Esculentin-1LTa	3875	AP02301	NCBI	0.0033	0.1772	LDVLRTGIDIAGCRIKGEC	0.2	0.59	1.88	3.6	19	-0.12	0.36	Animalia	Chordata	Amphibia	Odorrana exiliversabilis
1879	A1P	188	AP02517	NCBI	0.6523	0.3034	PPTVKFNRPFLLLIVDKHTHSILFMGKIVNP	0.2	0.72	1.89	3.6	31	3.18	0.31	Animalia	Chordata	Reptilia	Alligator mississippiensis
1880	Cecropin	2316	AP00129	NCBI	0.1355	0.25	GWLKKIGKKIERVGQHTRDATIQ	0.2	0.66	2.03	3.6	23	4.09	-0.96	Animalia	Arthropoda	Insecta	Musca domestica
1881	Lividin 8 HLmb	5237	AP02672	NCBI	0.4584	0.1086	AVPLIYNRPSIYVTKRPKGK	0.2	0.7	2.05	3.6	20	5	-0.52	Animalia	Chordata	Amphibia	Odorrana tiannanensis
1882	Hinnavin I	4591	AP00561	NCBI	0.44	0.3153	WKIFKKIEKVGRNVRDGIIKAGPAVAVVEQAATV	0.2	0.7	2.18	3.6	34	4	0.14	Animalia	Arthropoda	Insecta	Papilio xuthus
1883	Bacteriocin J46	10034	AP01202	NCBI	0.0954	0.2601	GKGAVGTISHECRYNSWAFLATCCS	0.2	0.65	1.88	3.6	25	0.9	0.1	Bacteria	Firmicutes	Bacilli	Streptococcus mutans
1884	human neutrophil peptide-4	4683	AP00179	NCBI	0.0297	0.133	VCSCRLVFCQRTELRVGNCVIGGISFTYCCTLV	0.2	0.63	1.82	3.6	33	1.63	0.96	Animalia	Chordata	Mammalia	Pongo abelii
1885	Cryptdin-5	10764	AP00313	NCBI	0.368	0.1004	VSKKLICYCRIRGCKRRERVFGTCRNLFLTFVFCCS	0.2	0.69	2.13	3.6	36	7.63	0.23	Animalia	Chordata	Mammalia	Mus musculus
1886	hepcidin TH2-3	4514	AP00810	NCBI	0.0969	0.1896	QSHISLCRWCCNCCKAYKGC	0.2	0.65	1.91	3.6	20	2.72	-0.08	Animalia	Chordata	Actinopterygii	Scophthalmus maximus
1887	Pilosulin 5	6719	AP00893	NCBI	0.5155	0.2854	DVKGMKKAIKEILDCVIEKGYDKLAAKLKKVIQQLWE	0.2	0.7	1.96	3.6	37	2.94	-0.28	Animalia	Arthropoda	Insecta	Myrmecia banksi
1888	Penaeidin-4d	6638	AP00420	NCBI	1	0.23	KSLNRYIFFLSFPGCDVCYGIPSSTARLCCFRYGDCCH	0.2	1.04	2.83	3.6	38	1.72	0.24	NA	NA	NA	NA
1889	Odorranain-B1	6100	AP01291	NCBI	0.0859	0.2947	SALRGCWTKSYPPKPCFGK	0.2	0.64	1.95	3.6	19	3.87	-0.68	Animalia	Chordata	Amphibia	Hylarana latouchii
1890	Chicken AvBD7	2996	AP01325	NCBI	0.0092	0.2616	PGPTDLCTARNGRCIPGICRRPYYWIGECPNGFSCC	0.2	0.59	1.97	3.6	36	1.63	-0.3	Animalia	Chordata	Aves	Buceros rhinoceros
1891	XT-4	9226	AP00426	APD	0.8936	0.1625	GVFLDALKKFAKGGMNAVLNPK	0.2	0.75	2.02	3.6	22	3	0.17	Animalia	Chordata	Amphibia	Silurana tropicalis
1892	Nigrocin-OG20	5967	AP01313	NCBI	0.109	0.3178	GLLSGILGAGKHIVCGLSGL	0.2	0.66	1.91	3.6	20	1.03	1.27	Animalia	Chordata	Amphibia	Odorrana grahami
1893	Ac-AMP1	9822	AP01584	APD	0.0138	0.2208	VGECVRGRCPSGMCCSQFGYCGKGPKYCG	0.2	0.6	1.98	3.6	29	2.63	-0.2	Plantae	Tracheophyta	Magnoliopsida	Amaranthus hypochondriacus
1894	Hadrurin	9778	AP00301	APD	0.4734	0.3219	GILDTIKSIASKVWNSKTVQDLKRKGINWVANKLGVSPQAA	0.2	0.7	2.17	3.6	41	5	-0.2	Animalia	Arthropoda	Arachnida	Hoffmannihadrurus aztecus
1895	Pelophylaxin-1	6616	AP01394	NCBI	0.0026	0.1052	GCARNMAGMLLDKLKCKITG	0.2	0.6	1.81	3.6	20	2.87	0.16	Animalia	Chordata	Amphibia	Pelophylax nigromaculatus
1896	LL-23	5242	AP00628	NCBI	0.0283	0.0574	LLGDFFREAREKIGEEFKRIVQR	0.2	0.64	1.91	3.6	23	1	-0.72	Animalia	Chordata	Mammalia	Pongo abelii
1897	Kalata B1	3294	AP00729	NCBI	0.0592	0.1774	AFCGETCVLGTCYTPDCSCTAIVCIKN	0.2	0.64	1.95	3.6	27	-1.37	0.77	Plantae	Tracheophyta	Magnoliopsida	Clitoria ternatea
1898	Fusaricidin C	8700	AP02191	APD	0	0.1552	TVYTNA	0.2	0.53	2.01	3.6	6	0	-0.03	Bacteria	NA	NA	NA
1899	Vhl-2	9515	AP01059	APD	0.3698	0.3083	GLPVCGETCFTGTCYTNGCTCDPWPVCTRN	0.2	0.69	2.01	3.6	30	-1.37	-0.04	Plantae	Tracheophyta	Magnoliopsida	Viola hederacea
1900	Cliotide T10	10729	AP02326	NCBI	0.2697	0.2331	GIPCGESCVWIPCISSAIGCSCKSKVCY	0.2	0.68	2.16	3.6	28	0.63	0.76	Plantae	Tracheophyta	Magnoliopsida	Viola odorata
1901	Kalata B5	11514	AP01047	NCBI	4.00E-04	0.0334	PCGESCVFIPCITAAIGCSCKTKVCYRN	0.2	0.6	1.84	3.6	28	1.63	0.56	Plantae	Tracheophyta	Magnoliopsida	Gloeospermum blakeanum
1902	Cycloviolacin VY1	11026	AP02571	NCBI	0.1278	0.0358	CGESCVFIPCTVTALLGCSCKSKVCYKNHVI	0.2	0.67	2.04	3.6	31	1.72	0.76	Plantae	Tracheophyta	Magnoliopsida	Clitoria ternatea
1903	Nigrocin-OG20	5966	AP01313	NCBI	0.2159	0.2295	GLLSGILGAGKHIVCGLSWLC	0.2	0.67	1.83	3.6	21	0.96	1.3	Animalia	Chordata	Amphibia	Odorrana grahami
1904	Circulin C	10499	AP01060	NCBI	0.0647	0.1998	GIPCGESCVWIPCISSAIGCSCKNKVCYR	0.2	0.64	2.03	3.6	29	1.63	0.49	Plantae	Tracheophyta	Magnoliopsida	Viola baoshanensis
1905	HbbetaP-1	4292	AP01619	NCBI	0.0217	0.0656	AAKFGPTVFTAGFQEAWQKFLAVVVSALAKQYH	0.2	0.64	1.87	3.6	33	2.09	0.38	Animalia	Chordata	Actinopterygii	Cyprinodon variegatus
1906	Dendrocin	3491	AP00560	NCBI	0.6041	0.1941	LTIQNLCPHPVWPLVTPTFGQPISDNT	0.2	0.71	2.12	3.6	27	-0.97	0.02	Plantae	Tracheophyta	Liliopsida	Oryza sativa
1907	Bovine beta-defensin 1	1200	AP00036	NCBI	0.0011	0.0286	SCVRNKGICVPIRCPGSMKQIGTCV	0.2	0.62	1.9	3.6	25	3.75	0.3	Animalia	Chordata	Mammalia	Bos taurus
1908	AOD	583	AP00539	NCBI	0.3989	0.0677	GFGCPNNYACHQHCKSIRGYCGGYCASWFRLRCTCYR	0.2	0.7	2.04	3.6	37	4.74	-0.43	Animalia	Mollusca	Bivalvia	Mytilus galloprovincialis
1909	MtDef4	5768	AP02428	NCBI	0.7082	0.1095	RICESKSHRFKGVCLSDHNCGLVCRNE	0.2	0.72	1.98	3.6	27	1.94	-0.56	Plantae	Tracheophyta	Magnoliopsida	Gossypium raimondii
1910	Pleurain-G1	6783	AP02266	NCBI	0.9857	0.1735	GIFDSIKEGFKNAAVTLLDKIKCKISACPPA	0.2	0.8	2.21	3.61	31	1.88	0.25	Animalia	Chordata	Amphibia	Babina pleuraden
1911	Nigroain-K2	5906	AP01944	NCBI	0.4954	0.1268	LWESIKNLGKKFALNIMEKLKCKFGGGC	0.2	0.7	2.07	3.61	28	3.88	-0.08	Animalia	Chordata	Amphibia	Rana amurensis
1912	Maculatin 1.2	9266	AP00261	APD	0.0993	0.2049	GLFVGLAKVAAHNNPAIAEHFQA	0.2	0.65	1.94	3.61	23	0.18	0.44	Animalia	NA	NA	NA
1913	Snakin-Z	8675	AP02258	NCBI	0.098	0.3261	CARCNCVPSGTAGNLDECPCYANM	0.2	0.65	2.04	3.61	24	-1.31	-0.04	Plantae	Tracheophyta	Magnoliopsida	Persea americana
1914	EAFP1	11149	AP01164	NCBI	0.0045	0.0499	GSCCSNYGYCGDGSAFCGAGNC	0.2	0.62	1.89	3.61	22	-1.31	0.05	Plantae	Tracheophyta	Magnoliopsida	Eucommia ulmoides
1915	Chicken AvBD7	2997	AP01325	NCBI	0.0219	0.1857	QPFNPGFFNPCTAQNGRCFPGICRRPYYWIGTCQNGNSCCRR	0.2	0.62	2.03	3.61	42	4.62	-0.7	Animalia	Chordata	Aves	Eudyptes moseleyi
1916	Myticin B	11693	AP01790	NCBI	0.3	0.0285	ACTSYYCSKFCGSAGCSLYECYKLHPGKICYCLHCSR	0.2	0.69	1.98	3.61	37	2.68	0.06	Animalia	Mollusca	Bivalvia	Mytilus galloprovincialis
1917	Termicin	7821	AP00403	NCBI	0.8802	0.2175	ACDFNSCWATCKAQNGIYFRRAFCDGPTCLCVFLNA	0.2	0.75	2.08	3.61	36	0.63	0.3	Animalia	Arthropoda	Insecta	NA
1918	Hyve A	11462	AP01101	NCBI	0.1686	0.3006	CGESCVFIPCLTSAIGCSCK	0.2	0.67	2.06	3.61	20	-0.31	1.06	Plantae	Tracheophyta	Magnoliopsida	Melicytus ramiflorus
1919	Metchnikowin	5619	AP00171	NCBI	0.0043	0.2229	HRHQGPIFDTRPSPFNPNQPRPSPVL	0.2	0.58	1.73	3.61	26	2.18	-1.28	Animalia	Arthropoda	Insecta	Drosophila ficusphila
1920	Cecropin C	2367	AP00130	NCBI	0.0137	0.1004	GWLRKLGKKIERIGQHTRDASIQVLGI	0.2	0.63	1.83	3.61	27	4.09	-0.41	Animalia	Arthropoda	Insecta	Drosophila sechellia
1921	ChaC8	10414	AP01990	NCBI	0.2971	0.1336	PCAESCVYIPCTVTALLGCSCRNRVCYR	0.2	0.69	2.14	3.61	28	1.63	0.49	Plantae	Tracheophyta	Magnoliopsida	Chassalia chartacea
1922	cod beta defensin	10746	AP02219	NCBI	0.325	0.2264	WSCSSLNGQCRNVCLPHEMFFGPLGCGKGF	0.2	0.69	2.19	3.61	30	0.84	0.06	NA	NA	NA	NA
1923	Tk-AMP-X1	7926	AP02559	NCBI	0.7102	0.327	RCDRMCQRYHDRQEKMQCMKGCRHGES	0.2	0.72	2.09	3.61	27	2.93	-1.79	Plantae	Tracheophyta	Liliopsida	Triticum aestivum
1924	AS-hepc2	809	AP01696	NCBI	0.2507	0.2373	SPADCRFCCGCCPYTSGCGV	0.2	0.68	1.96	3.61	20	-0.37	0.39	Animalia	Chordata	Mammalia	Homo sapiens
1925	Dermaseptin-DI5	3530	AP00969	APD	0.8218	0.2141	GLWSKIKEAAKTAGKMAMGFVNDMV	0.2	0.74	2.14	3.61	25	2	0.11	Animalia	Chordata	Amphibia	Phyllomedusa sauvagii
1926	Apidaecin IA	615	AP00006	NCBI	0.2051	0.3185	GNNRPIYIPQPRPPHPRI	0.2	0.67	2.02	3.61	18	3.09	-1.39	Animalia	Arthropoda	Insecta	Apis cerana
1927	Cliotide T19	12341	AP02328	APD	0.3086	0.1574	GSVIKCGESCLLGKCYTPGCTCSRPICKKD	0.2	0.69	1.89	3.61	30	2.63	-0.04	Plantae	Tracheophyta	Magnoliopsida	Clitoria ternatea
1928	Caerin 2.7	1967	AP02009	NCBI	0.9073	0.2526	GLMSSIGKALGGLIVNVLKPKTPA	0.2	0.76	2.1	3.61	24	3	0.66	Animalia	Chordata	Amphibia	Litoria aurea
1929	kalata B12	12293	AP01111	APD	0.1539	0.1861	GSLCGDTCFVLGCNDSSCSCNYPICVKD	0.2	0.66	1.83	3.61	28	-2.37	0.32	Plantae	Tracheophyta	Magnoliopsida	Oldenlandia affinis
1930	RL-37	3073	AP00676	APD	0.6173	0.3166	RLGNFFRKVKEKIGGGLKKVGQKIKDFLGNLVPRTAS	0.2	0.71	2.17	3.61	37	8	-0.45	Animalia	Chordata	Mammalia	Macaca fascicularis
1931	SD2	8555	AP01683	NCBI	0.001	0.2085	GPMVAEARTCESQSHRFKGTCVRQSNCAAVCQTE	0.2	0.56	1.97	3.61	34	0.85	-0.51	Plantae	Tracheophyta	Magnoliopsida	Vitis vinifera
1932	ChaC8	10403	AP01990	NCBI	0.1876	0.3209	GIPCGETCVFMPCISGPMGCSCKHMVCYR	0.2	0.67	1.81	3.61	29	0.72	0.54	Plantae	Tracheophyta	Magnoliopsida	Gloeospermum blakeanum
1933	Cecropin	2317	AP00129	NCBI	0.0996	0.1943	GWLKKIGKKVERVGQHTRDATVQTL	0.2	0.65	2.01	3.61	25	4.09	-0.78	Animalia	Arthropoda	Insecta	Ceratitis capitata
1934	Circulin F	10612	AP01063	NCBI	0.0052	0.0307	GVPCGESCVWIPCLTSIVGCSCKN	0.2	0.63	1.9	3.61	24	-0.31	0.78	Plantae	Tracheophyta	Magnoliopsida	Melicytus ramiflorus
1935	Ir-Def1	5059	AP01754	NCBI	0.1914	0.3009	GGYYCPFRQDICHNHCRSFGRKAGYCGGFLKKTCICV	0.2	0.67	1.85	3.61	37	4.8	-0.25	Animalia	Arthropoda	Arachnida	Ixodes scapularis
1936	Salivaricin A	7402	AP01195	NCBI	0.5726	0.3334	KKGPGWIATITDDCPNSIFVCC	0.2	0.71	2.03	3.61	22	-0.19	0.2	Bacteria	Firmicutes	Bacilli	Streptococcus salivarius
1937	So-D1	7721	AP00288	NCBI	0.1106	0.2916	TCESQSHKFKGTCASGTNC	0.2	0.65	2.14	3.61	19	0.9	-0.77	Plantae	Tracheophyta	Magnoliopsida	Panax ginseng
1938	Cycloviolacin O7	10861	AP01041	NCBI	0	0.0449	TVPCGESCVFIPCITGIAGCSCKNKVCY	0.2	0.57	1.85	3.61	28	0.63	0.79	Plantae	Tracheophyta	Magnoliopsida	Clitoria ternatea
1939	Cycloviolacin VY1	11013	AP02571	NCBI	0.4844	0.2597	CGESCVWIPCITGTIGCSCKSKVCYTN	0.2	0.7	2.15	3.61	27	0.63	0.47	Plantae	Tracheophyta	Magnoliopsida	Viola tricolor
1940	Ah-AMP1	502	AP00436	NCBI	0.4955	0.2138	QRQSKTWSGLCTNSGHCNRQCRNWEKASHGACH	0.2	0.7	2.09	3.61	33	4.02	-1.38	Plantae	Tracheophyta	Magnoliopsida	Morus notabilis
1941	Cycloviolacin O5	10825	AP01039	NCBI	0.0038	0.0748	PCGESCVFIPCISSVIGCSCKSKVCYRN	0.2	0.62	1.87	3.61	28	1.63	0.55	Plantae	Tracheophyta	Magnoliopsida	Viola baoshanensis
1942	NA	10495	NA	NCBI	0.0971	0.0578	RILSILRHQNLLK	0.2	0.66	1.93	3.61	13	3.09	0.02	NA	NA	NA	NA
1943	Cycloviolacin O5	10824	AP01039	NCBI	0.3817	0.2476	PCGESCVWIPCISAAIGCSCKKNVCYRN	0.2	0.69	1.98	3.61	28	1.63	0.32	Plantae	Tracheophyta	Magnoliopsida	Clitoria ternatea
1944	Cliotide T2	3101	AP01775	NCBI	0.3126	0.1847	CGETCVLGTCYTPDCSCTAIVCIKN	0.2	0.69	1.96	3.61	25	-1.37	0.65	Plantae	Tracheophyta	Magnoliopsida	Clitoria ternatea
1945	hBD-27	4358	AP00197	NCBI	0.8972	0.2772	QLKRCWNQYIHGYCRKICRKTEVREVLCENGRYCCLSIVELE	0.2	0.76	2.19	3.61	42	2.72	-0.47	Animalia	Chordata	Mammalia	Odocoileus virginianus
1946	Cycloviolin C	12317	AP01024	APD	0.8174	0.3165	GIPCGESCVFIPCLTTVAGCSCKNKVCYRN	0.2	0.74	2	3.61	30	1.63	0.45	Plantae	Tracheophyta	Magnoliopsida	Leonia cymosa
1947	cBD-1	2141	AP01591	NCBI	0.4141	0.261	RCWNLHGKCRQKCSRRERTYVYCTNNKLCCVKPKFQP	0.2	0.7	2.04	3.61	37	8.72	-1.13	Animalia	Chordata	Mammalia	Canis lupus
1948	Cycloviolacin O15	3304	AP01067	NCBI	0.1063	0.2229	LACGETCFGGTCYTPGCVCDPWPICTKN	0.2	0.65	1.98	3.61	28	-1.37	0.22	Plantae	Tracheophyta	Magnoliopsida	Clitoria ternatea
1949	A1P	210	AP02517	NCBI	0.0919	0.1588	PPPHITFDRPFLMIIAEKSTHSILFIGKIVNPAA	0.2	0.66	1.76	3.61	34	1.18	0.41	Animalia	Chordata	Aves	Merops nubicus
1950	Esculentin-1CPa	3839	AP01503	NCBI	0.8778	0.246	GKEVGMDVIRTRIDVAGCKIKGEC	0.2	0.74	2.09	3.61	24	0.88	-0.09	Animalia	Chordata	Amphibia	Odorrana grahami
1951	Cecropin P1	2440	AP00134	NCBI	0.0962	0.3338	SWLKKTYKKLENSTKKRIAEG	0.2	0.65	1.91	3.61	21	5	-1.43	Animalia	Nematoda	Secernentea	Toxocara canis
1952	Hyve A	11483	AP01101	NCBI	0.0086	0.0733	CGESCVWIPCLTAIAGCSCKN	0.2	0.62	1.97	3.61	21	-0.31	0.79	Plantae	Tracheophyta	Magnoliopsida	Chassalia chartacea
1953	MtDef4	5722	AP02428	NCBI	0.0984	0.1139	RTCESQSHKFKGPCFSDSNCATVCRTE	0.2	0.66	1.94	3.61	27	0.84	-0.86	Plantae	Tracheophyta	Liliopsida	Aegilops tauschii
1954	BIN1b	1025	AP01592	NCBI	0.7236	0.1705	GIRDVICLMQHGTCRLFFCHFGEKKAEICSDPWNRCCLPT	0.2	0.72	1.99	3.61	40	0.81	0	Animalia	Chordata	Mammalia	Odobenus rosmarus
1955	MtDef4	5742	AP02428	NCBI	0.1796	0.1926	RICESQSHRFKGPCVSKSNCAAVCQTE	0.2	0.67	1.94	3.61	27	1.84	-0.52	Plantae	Tracheophyta	Magnoliopsida	Citrus clementina
1956	Nigrocin-OG13	6024	AP01312	NCBI	0.3589	0.3336	GLLRGILGAGKHIVCGLSGL	0.2	0.69	2.18	3.62	20	2.03	1.08	Animalia	Chordata	Amphibia	Odorrana grahami
1957	NRC-15	9164	AP00789	APD	0.0014	0.2286	GFWGKLFKLGLHGIGLLHLHL	0.2	0.56	1.79	3.62	21	2.27	0.78	Animalia	NA	NA	NA
1958	Ranatuerin-2PLd	7316	AP00655	NCBI	0.4824	0.2662	LKGVGKNVAGSLLEQLKCKISG	0.2	0.7	1.89	3.62	22	2.94	0.14	Animalia	Chordata	Amphibia	Rana chensinensis
1959	Vv-AMP1	8062	AP01330	NCBI	0.0432	0.0891	RTCESQSHRFKGTCLRASNCANVCQTE	0.2	0.65	1.96	3.62	27	1.84	-0.82	Plantae	Tracheophyta	Liliopsida	Phoenix dactylifera
1960	Cycloviolacin H2	10894	AP01056	NCBI	8.00E-04	0.0109	CAESCVYIPCTVTALLGCSCRNRVCYRN	0.2	0.63	1.94	3.62	28	1.63	0.42	Plantae	Tracheophyta	Magnoliopsida	Chassalia chartacea
1961	Ac-AMP2	9918	AP00194	NCBI	0.0128	0.0189	CANGLCCSQYGYCGTTPDYCGQ	0.2	0.64	1.95	3.62	22	-1.31	-0.24	Plantae	Tracheophyta	Magnoliopsida	Solanum pennellii
1962	AS-hepc2	807	AP01696	NCBI	0.5867	0.3426	SAAKCQFCCRCCPDMIGCGVCCRF	0.2	0.71	2.21	3.62	24	1.5	0.7	Animalia	Chordata	Actinopterygii	Larimichthys crocea
1963	B1CTcu5	133	AP02568	NCBI	0.0401	0.1774	LLAGLAANFLPTIVCKIARKC	0.2	0.64	1.73	3.62	21	2.87	1.19	Animalia	Chordata	Amphibia	Amolops wuyiensis
1964	Cycloviolacin Y1	3354	AP01077	NCBI	0.1348	0.1941	CGETCFGGTCNTPGCICDPWPVC	0.2	0.66	2.05	3.62	23	-2.37	0.29	Plantae	Tracheophyta	Magnoliopsida	Oldenlandia affinis
1965	Cycloviolacin VY1	11031	AP02571	NCBI	0.0631	0.0464	CGESCVWIPCISSAWGCSCKNKIC	0.2	0.66	2.01	3.62	24	0.63	0.51	Plantae	Tracheophyta	Magnoliopsida	NA
1966	Brevinin-2GHb	1701	AP00583	NCBI	0.1294	0.1324	GVTFNALKGVAKTVAAQLLKTARCKLDKSC	0.2	0.66	1.9	3.62	30	4.87	0.21	Animalia	Chordata	Amphibia	Sylvirana guentheri
1967	Cycloviolacin VY1	10986	AP02571	NCBI	0.0657	0.1054	CGESCVWIPCITAIAGCSCSNKVCYR	0.2	0.65	2.07	3.62	26	0.63	0.67	Plantae	Tracheophyta	Magnoliopsida	Oldenlandia affinis
1968	RTD-5	9068	AP01674	APD	0.0584	0.1652	GICRCLCRRGVCRCICVL	0.2	0.65	2.01	3.62	18	3.63	1.18	Animalia	NA	NA	NA
1969	SD2	8532	AP01683	NCBI	0.4283	0.2877	GPVTVEARTCESKSHRFKGTCLSESNCKNVCHNE	0.2	0.7	2.09	3.62	34	0.94	-0.83	Plantae	Tracheophyta	Magnoliopsida	Capsella rubella
1970	ChaC8	10385	AP01990	NCBI	0.0171	0.2473	VPCGESCVWMYCISAAMGCSCRNKVCYR	0.2	0.64	1.14	3.62	28	1.63	0.4	Plantae	Tracheophyta	Magnoliopsida	NA
1971	Cycloviolacin O19	3326	AP01071	NCBI	0.0501	0.2085	GSVPCGESCVYIPC	0.2	0.64	1.92	3.62	14	-1.19	0.71	Plantae	Tracheophyta	Magnoliopsida	Pigea floribunda
1972	Hymenochirin-1Pa	9500	AP02309	APD	0.9288	0.2316	LKLSPKTKDTLKKVLKGAIKGAIAIASMA	0.2	0.77	2.17	3.62	29	6	0.26	Animalia	NA	NA	NA
1973	Ac-AMP1	9881	AP01584	NCBI	0.757	0.1679	CAPNLCCSQFGYCGTGNDYCG	0.2	0.73	2.09	3.62	21	-1.31	-0.02	Plantae	Tracheophyta	Magnoliopsida	Juglans regia
1974	Esculentin-2-ALa	3887	AP01929	NCBI	0.3259	0.2511	GFFWIFKTAAKFVAKNLFNQPAKAGLDHLACKVKNEC	0.2	0.69	2.03	3.62	37	3.97	0.07	Animalia	Chordata	Amphibia	NA
1975	Ranatuerin-2AUa	7267	AP01435	NCBI	0.0431	0.1456	GLFSVVKGVLKGVGKNVAGSLLEQLKCKISG	0.2	0.64	1.96	3.62	31	3.94	0.54	Animalia	Chordata	Amphibia	Rana chensinensis
1976	Hiracin JM79	898	AP01197	NCBI	0.7066	0.3289	ATYYGNGVYCNTQKYWVDWSRARSEIVDRGVNG	0.2	0.72	1.97	3.62	33	0.93	-0.79	NA	NA	NA	NA
1977	SLPI	7647	AP02095	NCBI	0	0.2209	GQCLMLEPPQFL	0.2	0.51	1.61	3.62	12	-1.06	0.37	NA	NA	NA	NA
1978	Polyphemusin II	9080	AP00212	APD	0.21	0.1179	RRWCFRVCYKGFCYRKCR	0.2	0.68	1.88	3.62	18	6.75	-0.8	Animalia	Arthropoda	Merostomata	Limulus polyphemus
1979	BnPRP1	8239	AP02601	NCBI	0.0537	0.325	PPTQNQYGQPLAPPTQNQYDQPLAPPTQNQYGQ	0.2	0.63	1.91	3.62	33	-1	-1.63	Plantae	Tracheophyta	Magnoliopsida	Arabidopsis thaliana
1980	human MUC7 20-Mer	4732	AP00504	NCBI	4.00E-04	0.2119	LPHQKPFITKSYKCLHKRCR	0.2	0.55	1.87	3.62	20	6.05	-1.03	Animalia	Chordata	Mammalia	Pongo abelii
1981	Hyfl P	11439	AP01097	NCBI	0.022	0.2755	CVWIPCISTVIGCSCSNKVCY	0.2	0.61	1.89	3.62	21	0.69	1.14	Plantae	Tracheophyta	Magnoliopsida	Chassalia chartacea
1982	FeCath	3069	AP01768	NCBI	0.0318	0.3332	RLGGILRKAGEKIGGGLKKIGQKIKDFFGKLAPRTES	0.2	0.61	1.55	3.62	37	7	-0.51	Animalia	Chordata	Mammalia	Saguinus oedipus
1983	EAFP1	11140	AP01164	NCBI	0.1654	0.3292	RRCNSGLCCSQFGYCGSTSDYCGAG	0.2	0.66	2.01	3.62	25	0.69	-0.28	Plantae	Tracheophyta	Lycopodiopsida	Selaginella moellendorffii
1984	Snakin-Z	8644	AP02258	NCBI	0.4716	0.3412	CARCKCVPPGTAGNYEACPCYASL	0.2	0.7	2.16	3.62	24	0.69	0.11	Plantae	Tracheophyta	Magnoliopsida	Jatropha curcas
1985	Geobacillin I	4147	AP01971	APD	0.2629	0.1166	VTSKSLCTPGCITGVLMCLTQNSCVSCNSCIRC	0.2	0.68	1.99	3.62	33	1.56	0.74	Bacteria	Firmicutes	Bacilli	NA
1986	Cliotide T10	10731	AP02326	NCBI	0.0693	0.3097	GIPCGESCVYIPCISAVLGCSCQNKVCY	0.2	0.64	1.75	3.62	28	-0.37	0.82	Plantae	Tracheophyta	Magnoliopsida	Chassalia chartacea
1987	Fa-AMP1	3971	AP01587	NCBI	0.0793	0.1934	SQYGYCGSTRAYCGVGCQSNC	0.2	0.65	2.15	3.62	21	0.75	-0.36	Plantae	Tracheophyta	Magnoliopsida	Capsicum annuum
1988	PPT	6944	AP00717	NCBI	0.5029	0.3157	RTCESQSQRFKGACVSKTNCASVCQTEGFHGG	0.2	0.7	2.11	3.62	32	1.84	-0.63	Plantae	Tracheophyta	Magnoliopsida	Eucalyptus grandis
1989	Batroxicidin	9647	AP02423	APD	0.2336	0.0913	KRFKKFFKKLKNSVKKRVKKFFRKPRVIGVTFPF	0.2	0.69	2.17	3.62	34	14.99	-0.73	Animalia	NA	NA	NA
1990	Chicken LEAP-2	10462	AP00745	NCBI	0.2661	0.32	MTPFWRGISLRPIGALCRHDNECISMLCRKNRCSLRISCE	0.2	0.67	2.16	3.62	40	3.78	-0.16	Animalia	Chordata	Reptilia	Pelodiscus sinensis
1991	Myticin A	11669	AP01789	NCBI	0.5242	0.1476	QSVACTSYYCSKFCGSAGCSLYGCYKLHPGKICYCLHCRR	0.2	0.71	1.96	3.62	40	4.68	0.04	Animalia	Mollusca	Bivalvia	Mytilus galloprovincialis
1992	SmHep2P	9217	AP02479	APD	0.5289	0.1655	GMKCKFCCNCCNLNGCGVCCRF	0.2	0.71	1.91	3.62	22	2.5	0.52	Animalia	NA	NA	NA
1993	Nisin A	6046	AP00205	NCBI	0.543	0.2362	VTSKSLCTPGCKTGILMTCPLKTATCGC	0.2	0.71	1.93	3.62	28	2.69	0.51	Bacteria	Firmicutes	Bacilli	Streptococcus agalactiae
1994	Hyve A	11452	AP01101	NCBI	0.0612	0.1211	CGESCVFIPCLTSLAGCSCKN	0.2	0.65	1.99	3.62	21	-0.31	0.81	Plantae	Tracheophyta	Magnoliopsida	Palicourea rigida
1995	Vv-AMP1	8058	AP01330	NCBI	0.0011	0.3525	RTCESQSHRFHGTCVRGSNCASVCQTE	0.2	0.47	1.9	3.62	27	0.94	-0.76	Plantae	Tracheophyta	Magnoliopsida	Nicotiana sylvestris
1996	Cycloviolacin VY1	11011	AP02571	NCBI	0.0185	0.0473	CGESCVFIPCTITALLGCSCKSKVCYKNHVI	0.2	0.64	1.92	3.62	31	1.72	0.77	Plantae	Tracheophyta	Magnoliopsida	Clitoria ternatea
1997	DEFB120	11054	AP01475	NCBI	0.0689	0.0774	CWKDRHCWLLCRDGEDSVIRCSDRKRCC	0.2	0.66	2.08	3.62	28	1.72	-0.84	Animalia	Chordata	Mammalia	Jaculus jaculus
1998	HbbetaP-1	4314	AP01619	NCBI	0.0015	0.3199	ATKFGSAFTPEIQATWQKFLSVVVIALGSQY	0.2	0.53	1.69	3.62	31	1	0.45	Animalia	Chordata	Actinopterygii	Clupea harengus
1999	Dendrocin	3477	AP00560	NCBI	0.1456	0.289	HNLCPYPVWPLVTPNTGFPSISDNT	0.2	0.67	2.11	3.62	25	-0.97	-0.23	Plantae	Tracheophyta	Liliopsida	Phyllostachys edulis
[truncated: 8,664 more rows]
